# Supplementary material for: The Reason for Growth Inhibition of Ulmus pumila ‘Jinye’: Lower Resistance and Abnormal Development of Chloroplasts Slow Down the Accumulation of Energy
Source: Int J Mol Sci. 2019 Aug 29;20(17):4227. doi: 10.3390/ijms20174227 (PMC6747506; doi:10.3390/ijms20174227)
Supplement: Supplementary file 1 [file ijms-20-04227-s001.zip › ijms-559609-supplementary files/S2 Table.xlsx]

## Sheet: S2 Table
T1 is the control （Ulmus pumila ‘Jinye’）;T4 is the Ulmus pumila L.
#ID	T1_FPKM	T4_FPKM	FDR	log2FC	regulated	COG_class	COG_class_annotation	GO_annotation	KEGG_annotation	KOG_class	KOG_class_annotation	Pfam_annotation	Swissprot_annotation	nr_annotation
c2456.graph_c0	0.907768	0.0238293	1.05115e-05	-4.62672	down	[L]	Replication, recombination and repair	Molecular Function: DNA binding (GO:0003677);; Molecular Function: RNA binding (GO:0003723);; Molecular Function: RNA-directed DNA polymerase activity (GO:0003964);; Biological Process: RNA-dependent DNA replication (GO:0006278);; Biological Process: DNA recombination (GO:0006310);;	--	[R]	General function prediction only	Retrotransposon gag protein	Uncharacterized mitochondrial protein AtMg00860 GN=AtMg00860 OS=Arabidopsis thaliana (Mouse-ear cress) PE=4 SV=1	hypothetical protein PRUPE_ppa017790mg [Prunus persica]
c17255.graph_c0	4.88483	0	1.12133e-14	-7.64678	down	--	--	--	--	--	--	--	--	TIR-NBS-LRR type disease resistance protein [Arachis hypogaea]
c22141.graph_c0	0.249281	4.5518	2.72858e-08	4.06067	up	--	--	--	--	--	--	Plant protein 1589 of unknown function (A_thal_3526)	--	Plant protein 1589 of Uncharacterized protein function [Theobroma cacao]
c6826.graph_c0	5.50156	0.604921	6.27656e-08	-3.14582	down	[R]	General function prediction only	--	--	[S]	Function unknown	HD domain	--	PREDICTED: deoxynucleoside triphosphate triphosphohydrolase SAMHD1 homolog isoform X1 [Vitis vinifera]
c21425.graph_c0	6.02354	1.5044	0.00245461	-1.98201	down	--	--	--	--	--	--	Plant protein of unknown function (DUF946)	--	hypothetical protein L484_004609 [Morus notabilis]
c26233.graph_c0	1.88354	0.441584	0.0096566	-2.05412	down	[LDA]	--	--	K12619|1.12401e-121|olu:OSTLU_526|hypothetical protein; K12619 5'-3' exoribonuclease 2 [EC:3.1.13.-] (A)	[LD]	--	XRN 5'-3' exonuclease N-terminus	5&apos;-3&apos; exoribonuclease 3 GN=XRN3 OS=Arabidopsis thaliana (Mouse-ear cress) PE=2 SV=1	Similar to 5&apos; acc. no. P40383 [Pyronema omphalodes CBS 100304]
c29461.graph_c0	0.368417	3.39938	2.45088e-05	3.13181	up	--	--	--	--	--	--	PLAC8 family	Protein PLANT CADMIUM RESISTANCE 6 GN=PCR6 OS=Arabidopsis thaliana (Mouse-ear cress) PE=2 SV=1	PREDICTED: protein PLANT CADMIUM RESISTANCE 6-like isoform X1 [Populus euphratica]
c28044.graph_c0	0	6.84571	8.36366e-08	6.33007	up	--	--	Molecular Function: phospholipase C activity (GO:0004629);; Cellular Component: nucleus (GO:0005634);; Biological Process: lipid metabolic process (GO:0006629);; Biological Process: male meiosis sister chromatid cohesion (GO:0007065);; Biological Process: female meiosis sister chromatid cohesion (GO:0007066);; Biological Process: reciprocal meiotic recombination (GO:0007131);; Biological Process:…	--	--	--	--	Protein DYAD GN=MFG13.3 OS=Arabidopsis thaliana (Mouse-ear cress) PE=1 SV=2	hypothetical protein L484_001763 [Morus notabilis]
c30439.graph_c0	62.9228	17.6971	0.00677296	-1.81885	down	--	--	--	--	--	--	Insect cuticle protein	--	--
c37882.graph_c1	106.17	21.7177	4.95647e-05	-2.2787	down	--	--	--	--	--	--	Protein of unknown function (DUF1298);; Wax ester synthase-like Acyl-CoA acyltransferase domain;; Alcohol acetyltransferase	O-acyltransferase WSD1 GN=WSD1 OS=Arabidopsis thaliana (Mouse-ear cress) PE=2 SV=1	PREDICTED: O-acyltransferase WSD1-like [Prunus mume]
c33050.graph_c0	2.39059	0.458646	0.0020051	-2.33246	down	[R]	General function prediction only	Molecular Function: nitrilase activity (GO:0000257);; Biological Process: nitrogen compound metabolic process (GO:0006807);; Biological Process: response to stress (GO:0006950);; Biological Process: cellular process (GO:0009987);; Molecular Function: nitrile hydratase activity (GO:0018822);; Biological Process: response to chemical (GO:0042221);; Cellular Component: cell part (GO:0044464);;	K13035|7.65497e-145|pmum:103341728|bifunctional nitrilase/nitrile hydratase NIT4B-like; K13035 beta-cyano-L-alanine hydratase/nitrilase [EC:3.5.5.4 4.2.1.65] (A)	[E]	Amino acid transport and metabolism	Carbon-nitrogen hydrolase;; TCP family transcription factor	Bifunctional nitrilase/nitrile hydratase NIT4B GN=NIT4B OS=Nicotiana tabacum (Common tobacco) PE=2 SV=1	PREDICTED: bifunctional nitrilase/nitrile hydratase NIT4B-like isoform X1 [Prunus mume]
c22089.graph_c0	0	2.20571	2.18233e-05	5.6882	up	--	--	--	--	--	--	Domain of unknown function (DUF4220)	--	hypothetical protein L484_004684 [Morus notabilis]
c18374.graph_c0	0.714479	0.110401	0.00509789	-2.59197	down	--	--	--	K14999|2.09828e-46|pxb:103942691|cytochrome P450 6B6-like; K14999 cytochrome P450, family 6 [EC:1.14.-.-] (A)	[Q]	Secondary metabolites biosynthesis, transport and catabolism	Cytochrome P450	Cytokinin hydroxylase GN=CYP735A2 OS=Arabidopsis thaliana (Mouse-ear cress) PE=1 SV=1	PREDICTED: cytochrome P450 6B6-like [Pyrus x bretschneideri]
c20343.graph_c0	0	3.8345	3.21965e-15	7.77804	up	--	--	--	--	[R]	General function prediction only	Reverse transcriptase (RNA-dependent DNA polymerase);; Reverse transcriptase-like	Putative ribonuclease H protein At1g65750 GN=At1g65750 OS=Arabidopsis thaliana (Mouse-ear cress) PE=3 SV=1	PREDICTED: uncharacterized protein LOC104897695 [Beta vulgaris subsp. vulgaris]
c37477.graph_c0	25.27	3.25153	3.49033e-07	-2.92605	down	--	--	Molecular Function: oxidoreductase activity (GO:0016491);; Biological Process: oxidation-reduction process (GO:0055114);;	K09841|5.02337e-13|cic:CICLE_v10012415mg|hypothetical protein; K09841 xanthoxin dehydrogenase [EC:1.1.1.288] (A)	[R]	General function prediction only	--	Xanthoxin dehydrogenase GN=At1g52340 OS=Arabidopsis thaliana (Mouse-ear cress) PE=1 SV=1	hypothetical protein CICLE_v10012415mg [Citrus clementina]
c7639.graph_c0	0	2.39094	0.000593806	5.21392	up	--	--	--	--	--	--	--	--	PREDICTED: uncharacterized protein LOC103953705 [Pyrus x bretschneideri]
c27907.graph_c0	1.04079	0.0336961	0.000122072	-4.329	down	--	--	--	--	[R]	General function prediction only	Ankyrin repeats (3 copies);; Ankyrin repeats (many copies);; Ankyrin repeats (many copies);; Ankyrin repeat;; Ankyrin repeat;; Domain of unknown function	Ankyrin repeat-containing protein At3g12360 GN=At3g12360 OS=Arabidopsis thaliana (Mouse-ear cress) PE=2 SV=1	Ankyrin repeat-containing protein [Morus notabilis]
c24364.graph_c0	3.44463	0.585487	0.000719374	-2.50043	down	[H]	Coenzyme transport and metabolism	Molecular Function: GTP cyclohydrolase I activity (GO:0003934);; Cellular Component: cytoplasm (GO:0005737);; Biological Process: tetrahydrofolate biosynthetic process (GO:0046654);;	K01495|3.09835e-60|gsl:Gasu_61150|GTP cyclohydrolase I (EC:3.5.4.16) (A)	[H]	Coenzyme transport and metabolism	GTP cyclohydrolase I;; Pyridoxal-dependent decarboxylase conserved domain	GTP cyclohydrolase 1 (Fragment) OS=Euglena gracilis PE=2 SV=1	putative GTP cyclohydrolase I [Wallemia sebi CBS 633.66]
c30702.graph_c0	0	9.14489	3.01315e-12	7.25439	up	--	--	Molecular Function: DNA binding (GO:0003677);; Molecular Function: sequence-specific DNA binding transcription factor activity (GO:0003700);; Cellular Component: nucleus (GO:0005634);; Biological Process: regulation of transcription, DNA-templated (GO:0006355);; Biological Process: protein targeting to vacuole (GO:0006623);; Biological Process: membrane fusion (GO:0006944);; Biological Process: m…	--	--	--	--	NAC domain-containing protein 78 GN=T32M21.10 OS=Arabidopsis thaliana (Mouse-ear cress) PE=2 SV=2	nam-like protein 6 [Petunia x hybrida]
c36881.graph_c0	0.828308	7.32377	3.92996e-08	3.13065	up	[GEPR]	--	Cellular Component: vacuole (GO:0005773);; Cellular Component: membrane (GO:0016020);; Molecular Function: oxidoreductase activity (GO:0016491);; Molecular Function: transmembrane transporter activity (GO:0022857);; Biological Process: single-organism transport (GO:0044765);;	--	[R]	General function prediction only	Sugar (and other) transporter	Monosaccharide-sensing protein 3 GN=MSSP3 OS=Arabidopsis thaliana (Mouse-ear cress) PE=2 SV=1	Monosaccharide-sensing protein 3 [Morus notabilis]
c23049.graph_c0	2.07259	0.0300453	1.98807e-09	-5.474	down	--	--	Molecular Function: transferase activity, transferring acyl groups other than amino-acyl groups (GO:0016747);;	--	--	--	Transferase family	Omega-hydroxypalmitate O-feruloyl transferase GN=MEE6.11 OS=Arabidopsis thaliana (Mouse-ear cress) PE=1 SV=1	hypothetical protein CISIN_1g012689mg [Citrus sinensis]
c24490.graph_c0	0	3.97305	8.55283e-10	6.77274	up	--	--	Molecular Function: nucleotide binding (GO:0000166);;	K07904|3.41337e-08|smo:SELMODRAFT_146310|Rab11;A1b-1; rab family GTPase; K07904 Ras-related protein Rab-11A (A)	[U]	Intracellular trafficking, secretion, and vesicular transport	--	Ras-related protein RIC2 OS=Oryza sativa subsp. japonica (Rice) PE=2 SV=2	Ras-related protein RABA1c [Morus notabilis]
c17393.graph_c0	0	3.52055	0.000249764	5.34789	up	--	--	--	--	--	--	Gibberellin regulated protein	Protein GAST1 (Precursor) GN=GAST1 OS=Solanum lycopersicum (Tomato) PE=2 SV=1	PREDICTED: protein GAST1-like [Populus euphratica]
c17963.graph_c0	1.08058	0.0538221	4.37342e-05	-3.98475	down	--	--	--	--	--	--	--	Putative F-box/LRR-repeat protein At5g41840 GN=At5g41840 OS=Arabidopsis thaliana (Mouse-ear cress) PE=3 SV=1	Putative F-box/LRR-repeat protein [Morus notabilis]
c37003.graph_c0	0.153009	1.59227	1.06973e-05	3.29247	up	--	--	--	--	[GO]	--	WSC domain	--	hypothetical protein TREMEDRAFT_64993 [Tremella mesenterica DSM 1558]
c26812.graph_c0	1.71061	0.39998	0.00540718	-2.06335	down	--	--	--	--	[T]	Signal transduction mechanisms	CRAL/TRIO domain;; Domain of unknown function (DUF4206)	--	hypothetical protein PRUPE_ppa000502mg [Prunus persica]
c9111.graph_c0	0.110573	71.7404	0	9.16871	up	--	--	--	--	[R]	General function prediction only	Reverse transcriptase-like	Putative ribonuclease H protein At1g65750 GN=At1g65750 OS=Arabidopsis thaliana (Mouse-ear cress) PE=3 SV=1	hypothetical protein M569_05560, partial [Genlisea aurea]
c22469.graph_c0	0.604089	5.93249	4.57743e-06	3.23023	up	--	--	--	K14516|1.08207e-54|pper:PRUPE_ppa016384mg|hypothetical protein; K14516 ethylene-responsive transcription factor 1 (A)	--	--	AP2 domain	Ethylene-responsive transcription factor 1B GN=K14B15.15 OS=Arabidopsis thaliana (Mouse-ear cress) PE=1 SV=2	hypothetical protein PRUPE_ppa016384mg [Prunus persica]
c25490.graph_c0	3.126	0	1.26422e-07	-6.26116	down	--	--	Molecular Function: protein kinase activity (GO:0004672);;	--	[T]	Signal transduction mechanisms	Di-glucose binding within endoplasmic reticulum;; Carbohydrate-binding protein of the ER;; Carbohydrate-binding protein of the ER	Probable receptor-like protein kinase At2g23200 (Precursor) GN=At2g23200 OS=Arabidopsis thaliana (Mouse-ear cress) PE=3 SV=1	putative receptor-like protein kinase [Morus notabilis]
c32222.graph_c0	14.2815	3.88535	0.00493192	-1.86265	down	--	--	Molecular Function: transferase activity (GO:0016740);;	--	[C]	Energy production and conversion	ATP:guanido phosphotransferase, C-terminal catalytic domain;; ATP:guanido phosphotransferase, N-terminal domain	--	hypothetical protein PPTG_02311 [Phytophthora parasitica INRA-310]
c12981.graph_c0	4.92638	0	2.10277e-06	-5.95256	down	--	--	--	--	--	--	Lipoprotein amino terminal region	--	--
c9293.graph_c0	0	2.65592	0.000593806	5.21392	up	[J]	Translation, ribosomal structure and biogenesis	Biological Process: ribosomal small subunit assembly (GO:0000028);; Molecular Function: structural constituent of ribosome (GO:0003735);; Biological Process: translation (GO:0006412);; Cellular Component: cytosolic small ribosomal subunit (GO:0022627);;	K02998|1.43404e-77|cme:CYME_CMT410C|40S ribosomal protein SA; K02998 small subunit ribosomal protein SAe (A)	[J]	Translation, ribosomal structure and biogenesis	Ribosomal protein S2	40S ribosomal protein SA {ECO:0000255|HAMAP-Rule:MF_03015} GN=LRP OS=Brassica napus (Rape) PE=2 SV=1	40S ribosomal protein [Pseudozyma hubeiensis SY62]
c27422.graph_c0	0.805434	0.015044	1.03408e-07	-5.11169	down	[V]	Defense mechanisms	Molecular Function: ATP binding (GO:0005524);; Biological Process: ATP catabolic process (GO:0006200);; Cellular Component: integral component of membrane (GO:0016021);; Molecular Function: ATPase activity, coupled to transmembrane movement of substances (GO:0042626);; Biological Process: transmembrane transport (GO:0055085);;	K05658|0|cic:CICLE_v10014058mg|hypothetical protein; K05658 ATP-binding cassette, subfamily B (MDR/TAP), member 1 [EC:3.6.3.44] (A)	[Q]	Secondary metabolites biosynthesis, transport and catabolism	ABC transporter transmembrane region;; ABC transporter;; ABC transporter;; ABC transporter transmembrane region;; AAA domain;; Predicted ATPase of the ABC class	ABC transporter B family member 9 GN=F15J5.20 OS=Arabidopsis thaliana (Mouse-ear cress) PE=3 SV=2	ABC transporter B family member 9 [Morus notabilis]
c35581.graph_c0	4.61763	1.00911	0.000224867	-2.17719	down	[G]	Carbohydrate transport and metabolism	Molecular Function: hydrolase activity (GO:0016787);;	K01187|5.17704e-125|sbi:SORBI_10g027110|SORBIDRAFT_10g027110, Sb10g027110; hypothetical protein; K01187 alpha-glucosidase [EC:3.2.1.20] (A)	[G]	Carbohydrate transport and metabolism	Glycosyl hydrolases family 31;; Mitochondrial carrier protein	Probable alpha-glucosidase Os06g0675700 (Precursor) OS=Oryza sativa subsp. japonica (Rice) PE=1 SV=1	hypothetical protein F441_09625 [Phytophthora parasitica CJ01A1]
c39807.graph_c0	1.14914	0	0.00172826	-5.01739	down	--	--	--	--	[Q]	Secondary metabolites biosynthesis, transport and catabolism	Plant PDR ABC transporter associated;; ABC-2 type transporter	ABC transporter G family member 40 GN=T16N11.3 OS=Arabidopsis thaliana (Mouse-ear cress) PE=1 SV=1	PREDICTED: pleiotropic drug resistance protein 1-like isoform X3 [Nelumbo nucifera]
c18334.graph_c0	3.98211	0	0.000113947	-5.44182	down	--	--	--	--	--	--	PAN-like domain;; S-locus glycoprotein family	G-type lectin S-receptor-like serine/threonine-protein kinase At4g03230 (Precursor) GN=At4g03230 OS=Arabidopsis thaliana (Mouse-ear cress) PE=3 SV=3	PREDICTED: G-type lectin S-receptor-like serine/threonine-protein kinase At4g03230 isoform X3 [Eucalyptus grandis]
c10604.graph_c0	0.767963	0.0276257	0.000373904	-4.17984	down	--	--	--	--	--	--	--	--	hypothetical protein L484_002906 [Morus notabilis]
c31145.graph_c0	43.9164	4.27399	5.44633e-11	-3.34394	down	[P]	Inorganic ion transport and metabolism	--	K01674|2.32896e-88|pxb:103953214|alpha carbonic anhydrase 4-like; K01674 carbonic anhydrase [EC:4.2.1.1] (A)	[R]	General function prediction only	Eukaryotic-type carbonic anhydrase	Alpha carbonic anhydrase 4 (Precursor) GN=ACA4 OS=Arabidopsis thaliana (Mouse-ear cress) PE=3 SV=1	hypothetical protein JCGZ_21126 [Jatropha curcas]
c36114.graph_c0	2.30556	0.362241	0.000758456	-2.6007	down	--	--	--	--	--	--	D-mannose binding lectin	Epidermis-specific secreted glycoprotein EP1 (Precursor) GN=EP1 OS=Daucus carota (Wild carrot) PE=1 SV=1	PREDICTED: G-type lectin S-receptor-like serine/threonine-protein kinase SD2-5-like [Citrus sinensis]
c37554.graph_c0	1.44372	0.200319	1.28403e-05	-2.80191	down	[V]	Defense mechanisms	Molecular Function: catalytic activity (GO:0003824);;	K05665|0|gsl:Gasu_05950|ABC transporter, multidrug-resistance, ATP-binding & transmembrane domain; K05665 ATP-binding cassette, subfamily C (CFTR/MRP), member 1 (A)	[Q]	Secondary metabolites biosynthesis, transport and catabolism	ABC transporter transmembrane region;; ABC transporter;; AAA domain;; 50S ribosome-binding GTPase	ABC transporter C family member 1 GN=T4K22.12 OS=Arabidopsis thaliana (Mouse-ear cress) PE=1 SV=1	ABC transporter, multidrug-resistance, ATP-binding &amp; transmembrane domain [Galdieria sulphuraria]
c29319.graph_c0	0.418343	4.74042	9.47062e-06	3.39892	up	--	--	Biological Process: primary metabolic process (GO:0044238);; Biological Process: cellular macromolecule metabolic process (GO:0044260);; Molecular Function: organic cyclic compound binding (GO:0097159);; Molecular Function: heterocyclic compound binding (GO:1901363);;	K04730|1.66494e-35|vvi:100259348|probable inactive receptor-like protein kinase At1g65250; K04730 interleukin-1 receptor-associated kinase 1 [EC:2.7.11.1] (A)	[R]	General function prediction only	gag-polypeptide of LTR copia-type	--	PREDICTED: uncharacterized protein LOC104880653 [Vitis vinifera]
c23053.graph_c0	0.493596	4.075	0.00556394	2.89548	up	[C]	Energy production and conversion	Molecular Function: phosphoenolpyruvate carboxykinase (ATP) activity (GO:0004612);; Molecular Function: ATP binding (GO:0005524);; Biological Process: gluconeogenesis (GO:0006094);; Molecular Function: kinase activity (GO:0016301);; Biological Process: phosphorylation (GO:0016310);;	K01610|1.25026e-122|tcc:TCM_000904|Phosphoenolpyruvate carboxykinase 1; K01610 phosphoenolpyruvate carboxykinase (ATP) [EC:4.1.1.49] (A)	--	--	Phosphoenolpyruvate carboxykinase	Phosphoenolpyruvate carboxykinase [ATP] GN=PCKA OS=Arabidopsis thaliana (Mouse-ear cress) PE=1 SV=1	phosphoenolpyruvate carboxykinase [Pseudozyma hubeiensis SY62]
c19572.graph_c0	22.2823	5.7934	0.00198777	-1.93118	down	--	--	Cellular Component: plastid (GO:0009536);;	K02712|7.64256e-28|mtr:MetrCp049|psbK; photosystem II protein K; K02712 photosystem II PsbK protein (A)	--	--	Photosystem II 4 kDa reaction centre component	Photosystem II reaction center protein K {ECO:0000255|HAMAP-Rule:MF_00441} (Precursor) OS=Eucalyptus globulus subsp. globulus (Tasmanian blue gum) PE=3 SV=1	photosystem II protein K (chloroplast) [Eucalyptus globulus subsp. globulus]
c38034.graph_c0	0.792175	22.2552	0	4.80344	up	[RTKL]	--	Molecular Function: protein kinase activity (GO:0004672);; Molecular Function: binding (GO:0005488);; Biological Process: cellular process (GO:0009987);;	--	--	--	Protein tyrosine kinase;; Protein kinase domain;; Wall-associated receptor kinase galacturonan-binding;; Calcium-binding EGF domain	Wall-associated receptor kinase 2 (Precursor) GN=WAK2 OS=Arabidopsis thaliana (Mouse-ear cress) PE=1 SV=1	PREDICTED: wall-associated receptor kinase 2-like [Malus domestica]
c27729.graph_c0	6.77114	1.51319	0.00305972	-2.12832	down	--	--	--	--	--	--	Nuclear fragile X mental retardation-interacting protein 1 (NUFIP1)	--	--
c9188.graph_c0	0	1.60384	8.25518e-07	6.08348	up	--	--	Molecular Function: transferase activity, transferring phosphorus-containing groups (GO:0016772);;	--	--	--	Salt stress response/antifungal;; Protein tyrosine kinase;; Protein kinase domain	Cysteine-rich receptor-like protein kinase 25 (Precursor) GN=CRK25 OS=Arabidopsis thaliana (Mouse-ear cress) PE=3 SV=1	Cysteine-rich receptor-like protein kinase 10 [Morus notabilis]
c34767.graph_c0	45.4796	10.3552	0.000252133	-2.1232	down	--	--	--	--	--	--	Domain of unknown function (DUF3598)	--	hypothetical protein L484_001630 [Morus notabilis]
c32501.graph_c0	1.20765	0.0325819	1.47305e-05	-4.58777	down	[R]	General function prediction only	--	--	[I]	Lipid transport and metabolism	Patatin-like phospholipase	Patatin-like protein 3 GN=PLP3 OS=Arabidopsis thaliana (Mouse-ear cress) PE=2 SV=2	Patatin group A-3 [Morus notabilis]
c13074.graph_c0	0.971569	0	6.54843e-06	-5.81738	down	--	--	--	--	--	--	--	--	PREDICTED: F-box protein SKIP24-like isoform X2 [Glycine max]
c18489.graph_c0	1.47787	0.153793	0.00723863	-3.03773	down	--	--	Molecular Function: transferase activity, transferring glycosyl groups (GO:0016757);;	K13496|4.46942e-97|pper:PRUPE_ppa018836mg|hypothetical protein; K13496 UDP-glucosyl transferase 73C [EC:2.4.1.-] (A)	[GC]	--	--	UDP-glycosyltransferase 73D1 GN=UGT73D1 OS=Arabidopsis thaliana (Mouse-ear cress) PE=3 SV=1	hypothetical protein PRUPE_ppa018836mg [Prunus persica]
c29452.graph_c0	0.142279	2.02679	8.63537e-05	3.62098	up	--	--	--	--	--	--	Petal formation-expressed	Probable F-box protein At4g22030 GN=At4g22030 OS=Arabidopsis thaliana (Mouse-ear cress) PE=4 SV=1	PREDICTED: probable F-box protein At4g22030-like [Fragaria vesca subsp. vesca]
c38292.graph_c0	8.2441	68.6141	2.17529e-09	3.06325	up	[S]	Function unknown	--	--	[T]	Signal transduction mechanisms	Leucine Rich repeats (2 copies);; Leucine rich repeat;; Leucine Rich Repeat	Putative disease resistance RPP13-like protein 1 GN=RPPL1 OS=Arabidopsis thaliana (Mouse-ear cress) PE=3 SV=1	hypothetical protein PRUPE_ppa024822mg [Prunus persica]
c35419.graph_c0	1.38429	0.103424	0.0034784	-3.40963	down	--	--	Molecular Function: nucleic acid binding (GO:0003676);; Biological Process: cellular macromolecule metabolic process (GO:0044260);; Biological Process: nucleic acid metabolic process (GO:0090304);;	--	[R]	General function prediction only	Reverse transcriptase (RNA-dependent DNA polymerase)	Endonuclease OS=Nicotiana tabacum (Common tobacco) PE=2 SV=1	hypothetical protein VITISV_041073 [Vitis vinifera]
c28153.graph_c0	18.9446	4.04201	0.000224271	-2.20935	down	--	--	Biological Process: response to stimulus (GO:0050896);;	--	--	--	Pathogenesis-related protein Bet v I family;; Polyketide cyclase / dehydrase and lipid transport	MLP-like protein 31 GN=MLP31 OS=Arabidopsis thaliana (Mouse-ear cress) PE=2 SV=2	MLP-like protein 31 [Morus notabilis]
c6529.graph_c0	1.75413	0.146034	0.000763096	-3.35417	down	--	--	--	--	[R]	General function prediction only	--	--	PREDICTED: uncharacterized protein LOC102623801 [Citrus sinensis]
c31444.graph_c0	12.2865	54.6469	0.000183129	2.16095	up	--	--	--	--	[L]	Replication, recombination and repair	Domain of unknown function (DUF4413);; hAT family C-terminal dimerisation region;; BED zinc finger	Putative AC transposase OS=Zea mays (Maize) PE=2 SV=2	putative transposase [Cucumis melo]
c39609.graph_c0	4.54244	0	1.01213e-06	-6.03612	down	--	--	--	--	--	--	Transferase family	Phenolic glucoside malonyltransferase 1 GN=PMAT1 OS=Arabidopsis thaliana (Mouse-ear cress) PE=1 SV=1	malonyl-CoA:isoflavone 7-O-glucoside malonyltransferase [Medicago truncatula]
c28034.graph_c0	1.51715	0	0.000113947	-5.44182	down	--	--	Biological Process: amino acid transmembrane transport (GO:0003333);; Molecular Function: L-glutamate transmembrane transporter activity (GO:0005313);; Cellular Component: mitochondrion (GO:0005739);; Molecular Function: L-alanine transmembrane transporter activity (GO:0015180);; Molecular Function: arginine transmembrane transporter activity (GO:0015181);; Molecular Function: gamma-aminobutyric …	--	--	--	--	Amino-acid permease BAT1 homolog GN=OsJ_02547 OS=Oryza sativa subsp. japonica (Rice) PE=2 SV=1	PREDICTED: amino-acid permease BAT1-like [Citrus sinensis]
c35850.graph_c0	0.739985	0.100287	0.00261766	-2.76408	down	--	--	Cellular Component: cell part (GO:0044464);;	--	[Z]	Cytoskeleton	Talin, middle domain;; FERM central domain;; FERM N-terminal domain	--	hypothetical protein BATDEDRAFT_84904 [Batrachochytrium dendrobatidis JAM81]
c23358.graph_c0	0.540551	4.14181	0.000155915	2.87464	up	[C]	Energy production and conversion	Molecular Function: oxidoreductase activity (GO:0016491);; Biological Process: oxidation-reduction process (GO:0055114);;	--	[C]	Energy production and conversion	Aldo/keto reductase family	Probable aldo-keto reductase 2 OS=Oryza sativa subsp. indica (Rice) PE=3 SV=1	hypothetical protein PHSY_005182 [Pseudozyma hubeiensis SY62]
c33198.graph_c1	34.1506	8.38751	0.00101196	-2.01484	down	--	--	Cellular Component: photosystem II (GO:0009523);; Cellular Component: chloroplast thylakoid membrane (GO:0009535);; Biological Process: photosynthetic electron transport chain (GO:0009767);; Cellular Component: integral component of membrane (GO:0016021);; Molecular Function: chlorophyll binding (GO:0016168);; Biological Process: protein-chromophore linkage (GO:0018298);;	K02704|0|sly:101259972|	--	--	Photosystem II protein;; Cytochrome b(N-terminal)/b6/petB;; Cytochrome b(N-terminal)/b6/petB;; Cytochrome b(C-terminal)/b6/petD;; Photosystem II 10 kDa phosphoprotein	Photosystem II CP47 reaction center protein {ECO:0000255|HAMAP-Rule:MF_01495} OS=Vitis vinifera (Grape) PE=3 SV=1	photosystem II CP47 chlorophyll apoprotein [Pyrus pyrifolia]
c21989.graph_c0	32.3275	5.02824	4.33831e-07	-2.66968	down	--	--	Molecular Function: iron ion binding (GO:0005506);; Cellular Component: cytoplasm (GO:0005737);; Biological Process: inositol catabolic process (GO:0019310);; Molecular Function: inositol oxygenase activity (GO:0050113);; Biological Process: oxidation-reduction process (GO:0055114);;	K00469|0|cit:102618274|inositol oxygenase 1-like; K00469 inositol oxygenase [EC:1.13.99.1] (A)	[R]	General function prediction only	Family of unknown function (DUF706)	Inositol oxygenase 1 OS=Arabidopsis thaliana (Mouse-ear cress) PE=2 SV=1	Inositol oxygenase 1 [Morus notabilis]
c6800.graph_c0	0.219265	4.7562	2.72549e-07	4.22147	up	--	--	--	K14431|2.90195e-13|rcu:RCOM_0404510|Transcription factor HBP-1b(c1), putative; K14431 transcription factor TGA (A)	--	--	--	Transcription factor HBP-1b(c1) (Fragment) OS=Triticum aestivum (Wheat) PE=1 SV=2	Transcription factor HBP-1b(c1), putative [Ricinus communis]
c18912.graph_c0	2.90226	0.679927	0.0015141	-2.07112	down	[I]	Lipid transport and metabolism	--	K00999|1.42175e-35|ppp:PHYPADRAFT_142350|hypothetical protein; K00999 CDP-diacylglycerol--inositol 3-phosphatidyltransferase [EC:2.7.8.11] (A)	[Z]	Cytoskeleton	Troponin;; CDP-alcohol phosphatidyltransferase	Probable CDP-diacylglycerol--inositol 3-phosphatidyltransferase 2 GN=PIS2 OS=Arabidopsis thaliana (Mouse-ear cress) PE=2 SV=2	hypothetical protein TPHA_0D03985 [Tetrapisispora phaffii CBS 4417]
c33315.graph_c0	10.5049	2.35454	0.000216471	-2.14389	down	[M]	Cell wall/membrane/envelope biogenesis	Biological Process: response to hypoxia (GO:0001666);; Biological Process: sucrose metabolic process (GO:0005985);; Biological Process: galactolipid biosynthetic process (GO:0019375);; Molecular Function: sucrose-phosphate synthase activity (GO:0046524);;	K00696|0|pper:PRUPE_ppa000622mg|hypothetical protein; K00696 sucrose-phosphate synthase [EC:2.4.1.14] (A)	[M]	Cell wall/membrane/envelope biogenesis	Glycosyl transferases group 1;; Sucrose-6F-phosphate phosphohydrolase;; Glycosyl transferase 4-like domain;; Sucrose synthase;; Glycosyl transferases group 1	Probable sucrose-phosphate synthase 2 GN=SPS2 OS=Craterostigma plantagineum (Blue gem) PE=2 SV=1	hypothetical protein PRUPE_ppa000622mg [Prunus persica]
c14272.graph_c0	7.54105	0	0	-8.57497	down	--	--	--	--	--	--	--	--	PREDICTED: uncharacterized protein LOC103425724 [Malus domestica]
c22278.graph_c0	1.06528	0	9.66919e-06	-5.76936	down	--	--	--	--	--	--	Leucine rich repeat;; Leucine Rich Repeat;; Protein kinase domain;; Protein tyrosine kinase	Probable LRR receptor-like serine/threonine-protein kinase At1g07560 (Precursor) GN=At1g07560 OS=Arabidopsis thaliana (Mouse-ear cress) PE=2 SV=1	hypothetical protein PRUPE_ppa023954mg [Prunus persica]
c9474.graph_c0	18.9528	2.32253	2.57502e-07	-2.99302	down	--	--	--	--	--	--	Probable lipid transfer	--	Bifunctional inhibitor/lipid-transfer protein/seed storage 2S albumin superfamily protein [Theobroma cacao]
c44684.graph_c0	1.52659	0	0.000113947	-5.44182	down	--	--	--	--	--	--	--	--	hypothetical protein FPSE_10501 [Fusarium pseudograminearum CS3096]
c32463.graph_c0	3.28006	0.242398	2.31859e-07	-3.64692	down	--	--	--	K01158|1.084e-14|csl:COCSUDRAFT_83487|hypothetical protein; K01158 deoxyribonuclease II [EC:3.1.22.1] (A)	[L]	Replication, recombination and repair	Deoxyribonuclease II	--	hypothetical protein COCSUDRAFT_83487 [Coccomyxa subellipsoidea C-169]
c30133.graph_c0	0.253937	2.11406	0.00022103	2.97318	up	--	--	--	--	--	--	--	CST complex subunit CTC1 GN=CTC1 OS=Arabidopsis thaliana (Mouse-ear cress) PE=1 SV=2	PREDICTED: CST complex subunit CTC1 [Prunus mume]
c38804.graph_c0	3.18782	0.627611	7.60399e-05	-2.32403	down	[Q]	Secondary metabolites biosynthesis, transport and catabolism	Molecular Function: catalytic activity (GO:0003824);;	K00665|0|csl:COCSUDRAFT_47508|hypothetical protein; K00665 fatty acid synthase, animal type [EC:2.3.1.85] (A)	[I]	Lipid transport and metabolism	Beta-ketoacyl synthase, N-terminal domain;; Acyl transferase domain;; Beta-ketoacyl synthase, C-terminal domain;; Polyketide synthase dehydratase	3-oxoacyl-[acyl-carrier-protein] synthase I, chloroplastic (Precursor) GN=KAS12 OS=Hordeum vulgare (Barley) PE=1 SV=1	hypothetical protein COCSUDRAFT_47508 [Coccomyxa subellipsoidea C-169]
c40348.graph_c0	0	2.73397	1.73525e-11	7.11099	up	--	--	--	--	--	--	--	--	hypothetical protein L484_000537 [Morus notabilis]
c20915.graph_c0	5.46276	0.471625	0.000162372	-3.35413	down	--	--	--	K01870|6.21984e-07|mdm:103452907|isoleucine--tRNA ligase, mitochondrial-like; K01870 isoleucyl-tRNA synthetase [EC:6.1.1.5] (A)	[J]	Translation, ribosomal structure and biogenesis	--	--	PREDICTED: isoleucine--tRNA ligase, mitochondrial-like [Malus domestica]
c38641.graph_c0	15.0335	84.2502	3.60905e-06	2.49525	up	--	--	Cellular Component: integral component of membrane (GO:0016021);; Molecular Function: cellulose synthase (UDP-forming) activity (GO:0016760);; Biological Process: cellulose biosynthetic process (GO:0030244);;	--	--	--	Cellulose synthase;; Cellulose synthase	Cellulose synthase-like protein H1 GN=OSJNBa0035F15.9 OS=Oryza sativa subsp. japonica (Rice) PE=2 SV=2	Cellulose synthase-like protein H1 [Morus notabilis]
c37232.graph_c0	0.672266	4.03641	7.50644e-05	2.56672	up	[C]	Energy production and conversion	Molecular Function: aldehyde dehydrogenase (NAD) activity (GO:0004029);; Biological Process: oxidation-reduction process (GO:0055114);;	K00128|7.53549e-172|sot:102588058|aldehyde dehydrogenase family 2 member B7, mitochondrial-like; K00128 aldehyde dehydrogenase (NAD+) [EC:1.2.1.3] (A)	[C]	Energy production and conversion	Aldehyde dehydrogenase family;; Acyl-CoA reductase (LuxC)	Aldehyde dehydrogenase family 2 member B7, mitochondrial (Precursor) OS=Arabidopsis thaliana (Mouse-ear cress) PE=2 SV=2	hypothetical protein PHSY_001595 [Pseudozyma hubeiensis SY62]
c15558.graph_c0	7.29162	28.0112	0.00183206	1.94879	up	--	--	Molecular Function: DNA binding (GO:0003677);; Molecular Function: sequence-specific DNA binding transcription factor activity (GO:0003700);; Cellular Component: nucleus (GO:0005634);; Biological Process: regulation of transcription, DNA-templated (GO:0006355);;	K09286|3.08546e-90|pper:PRUPE_ppa009707mg|hypothetical protein; K09286 EREBP-like factor (A)	--	--	AP2 domain	Ethylene-responsive transcription factor 1A OS=Arabidopsis thaliana (Mouse-ear cress) PE=1 SV=2	Ethylene-responsive transcription factor 2 [Morus notabilis]
c29450.graph_c0	1.33203	0.12129	0.00196835	-3.22694	down	--	--	--	--	[O]	Posttranslational modification, protein turnover, chaperones	Papain family cysteine protease;; Cathepsin propeptide inhibitor domain (I29);; Peptidase C1-like family	Oryzain beta chain (Precursor) OS=Oryza sativa subsp. japonica (Rice) PE=1 SV=2	unknown [Lotus japonicus]
c35754.graph_c0	1.70256	0.0246812	1.98807e-09	-5.474	down	--	--	--	--	[O]	Posttranslational modification, protein turnover, chaperones	Papain family cysteine protease;; Peptidase C1-like family;; Cathepsin propeptide inhibitor domain (I29)	Probable cysteine proteinase At4g11320 (Precursor) GN=At4g11320 OS=Arabidopsis thaliana (Mouse-ear cress) PE=2 SV=1	PREDICTED: ervatamin-B-like [Cucumis melo]
c30072.graph_c0	0.203684	2.81909	1.31173e-05	3.63155	up	[S]	Function unknown	Cellular Component: membrane (GO:0016020);;	K07034|1.12648e-47|ppp:PHYPADRAFT_123327|hypothetical protein; K07034 (A)	--	--	GPR1/FUN34/yaaH family	--	possible transmembrane sensor/transporter [Pseudozyma hubeiensis SY62]
c35112.graph_c0	7.4972	1.76295	0.00171829	-2.06522	down	[Q]	Secondary metabolites biosynthesis, transport and catabolism	Molecular Function: iron ion binding (GO:0005506);; Molecular Function: electron carrier activity (GO:0009055);; Molecular Function: trans-cinnamate 4-monooxygenase activity (GO:0016710);; Molecular Function: heme binding (GO:0020037);; Biological Process: oxidation-reduction process (GO:0055114);;	K00487|2.253e-176|fve:101294342|trans-cinnamate 4-monooxygenase-like; K00487 trans-cinnamate 4-monooxygenase [EC:1.14.13.11] (A)	[Q]	Secondary metabolites biosynthesis, transport and catabolism	Cytochrome P450	Trans-cinnamate 4-monooxygenase GN=CYP73A4 OS=Catharanthus roseus (Madagascar periwinkle) PE=2 SV=1	cinnamate 4-hydroxylase [Fagopyrum esculentum]
c34530.graph_c0	37.2446	9.47424	0.00154172	-1.96138	down	[O]	Posttranslational modification, protein turnover, chaperones	Molecular Function: ATP binding (GO:0005524);; Cellular Component: intracellular (GO:0005622);; Biological Process: response to stress (GO:0006950);;	K03283|1.63326e-147|mus:103968995|heat shock cognate 70 kDa protein-like; K03283 heat shock 70kDa protein 1/8 (A)	[O]	Posttranslational modification, protein turnover, chaperones	Hsp70 protein	Heat shock cognate 70 kDa protein GN=HSP70 OS=Petunia hybrida (Petunia) PE=2 SV=1	heat shock protein HSS1 [Mortierella verticillata NRRL 6337]
c42647.graph_c0	0	1.39744	0.00230169	4.9863	up	--	--	--	--	--	--	--	--	PREDICTED: uncharacterized protein LOC103402056 [Malus domestica]
c38297.graph_c0	4.59566	0.800369	9.53472e-05	-2.48653	down	--	--	--	--	--	--	Plant protein of unknown function	UPF0481 protein At3g47200 GN=At3g47200 OS=Arabidopsis thaliana (Mouse-ear cress) PE=2 SV=1	hypothetical protein L484_005823 [Morus notabilis]
c6706.graph_c0	1.83592	0	4.96803e-07	-6.1151	down	--	--	Molecular Function: transferase activity, transferring phosphorus-containing groups (GO:0016772);;	--	--	--	--	--	hypothetical protein PRUPE_ppb016160mg, partial [Prunus persica]
c6664.graph_c0	0	4.41239	0.000383733	5.28246	up	--	--	--	K03237|1.09473e-07|csv:101230095|eukaryotic translation initiation factor 2 subunit 1-like (A)	[J]	Translation, ribosomal structure and biogenesis	--	--	PREDICTED: eukaryotic translation initiation factor 2 subunit 1-like [Cucumis sativus]
c37706.graph_c0	2.86586	11.134	0.00252434	1.96058	up	--	--	--	--	--	--	--	--	PREDICTED: uncharacterized protein LOC102666091 [Glycine max]
c7701.graph_c0	0	3.0813	7.12586e-12	7.18447	up	--	--	--	--	[L]	Replication, recombination and repair	hAT family C-terminal dimerisation region;; Domain of unknown function (DUF4413)	Putative AC transposase OS=Zea mays (Maize) PE=2 SV=2	hypothetical protein POPTR_0004s15890g [Populus trichocarpa]
c27674.graph_c0	0.278245	1.71158	0.000655174	2.57766	up	--	--	Cellular Component: nucleus (GO:0005634);; Cellular Component: plastid (GO:0009536);; Molecular Function: indole-3-acetic acid amido synthetase activity (GO:0010279);;	K14487|0|pmum:103322161|indole-3-acetic acid-amido synthetase GH3.17-like; K14487 auxin responsive GH3 gene family (A)	--	--	GH3 auxin-responsive promoter	Indole-3-acetic acid-amido synthetase GH3.17 OS=Arabidopsis thaliana (Mouse-ear cress) PE=1 SV=1	PREDICTED: indole-3-acetic acid-amido synthetase GH3.17-like [Prunus mume]
c33867.graph_c0	2.36708	0	1.4552e-06	-5.99494	down	--	--	--	--	[R]	General function prediction only	--	--	PREDICTED: uncharacterized protein LOC104779202 [Camelina sativa]
c38922.graph_c0	0.356	6.94421	2.16505e-12	4.23546	up	--	--	--	--	[T]	Signal transduction mechanisms	NB-ARC domain;; Leucine rich repeat;; Leucine Rich repeats (2 copies);; Leucine Rich Repeat	Putative disease resistance protein RGA3 GN=RGA3 OS=Solanum bulbocastanum (Wild potato) PE=2 SV=2	hypothetical protein JCGZ_21061 [Jatropha curcas]
c35188.graph_c0	81.8547	0.0261092	0	-10.9688	down	[R]	General function prediction only	--	--	[R]	General function prediction only	Ankyrin repeats (3 copies);; Ankyrin repeats (many copies);; Ankyrin repeats (many copies);; Ankyrin repeat;; Ankyrin repeat;; Domain of unknown function	Ankyrin repeat-containing protein At2g01680 GN=At2g01680 OS=Arabidopsis thaliana (Mouse-ear cress) PE=2 SV=1	Ankyrin repeat-containing protein [Morus notabilis]
c19452.graph_c0	0.152926	1.68336	0.00158357	3.25428	up	--	--	Molecular Function: nucleic acid binding (GO:0003676);; Biological Process: DNA metabolic process (GO:0006259);;	--	[R]	General function prediction only	--	--	hypothetical protein VITISV_010430 [Vitis vinifera]
c19135.graph_c0	2.24713	0.46769	0.00366943	-2.22004	down	--	--	--	--	[I]	Lipid transport and metabolism	KH domain;; KH domain;; KH domain	--	hypothetical protein BATDEDRAFT_36186 [Batrachochytrium dendrobatidis JAM81]
c35928.graph_c0	3.83024	16.0381	0.0007611	2.06937	up	--	--	Cellular Component: mitochondrion (GO:0005739);;	K15414|1.60287e-93|cit:102618890|uncharacterized LOC102618890; K15414 complement component 1 Q subcomponent-binding protein, mitochondrial (A)	[C]	Energy production and conversion	Mitochondrial glycoprotein	Uncharacterized protein At2g39795, mitochondrial (Precursor) GN=At2g39795 OS=Arabidopsis thaliana (Mouse-ear cress) PE=2 SV=1	Uncharacterized protein L484_016972 [Morus notabilis]
c9423.graph_c0	1.18027	0	0.00279566	-4.93271	down	--	--	--	K08869|1.77481e-07|eus:EUTSA_v10018198mg|hypothetical protein; K08869 aarF domain-containing kinase (A)	[R]	General function prediction only	--	Uncharacterized aarF domain-containing protein kinase At1g79600, chloroplastic (Precursor) GN=At1g79600 OS=Arabidopsis thaliana (Mouse-ear cress) PE=2 SV=1	hypothetical protein EUTSA_v10018198mg [Eutrema salsugineum]
c10831.graph_c0	1.59396	0.0368608	2.06303e-06	-4.8071	down	--	--	Molecular Function: carbon-sulfur lyase activity (GO:0016846);;	K16903|0|pxb:103949799|L-tryptophan--pyruvate aminotransferase 1-like; K16903 L-tryptophan---pyruvate aminotransferase [EC:2.6.1.99] (A)	--	--	Allinase;; Aminotransferase class I and II	L-tryptophan--pyruvate aminotransferase 1 GN=At1g70560 OS=Arabidopsis thaliana (Mouse-ear cress) PE=1 SV=1	Tryptophan aminotransferase 1 [Morus notabilis]
c39255.graph_c0	2.21217	0.0976639	9.50647e-06	-4.15653	down	--	--	--	--	--	--	Transcriptional repressor, ovate	Transcription repressor OFP13 GN=OFP13 OS=Arabidopsis thaliana (Mouse-ear cress) PE=2 SV=1	hypothetical protein PRUPE_ppa010050mg [Prunus persica]
c38285.graph_c0	3.31495	0.341482	8.96771e-09	-3.24383	down	--	--	--	--	[T]	Signal transduction mechanisms	Leucine Rich repeats (2 copies);; Leucine rich repeat;; NB-ARC domain;; AAA domain	Probable disease resistance protein At4g27220 GN=At4g27220 OS=Arabidopsis thaliana (Mouse-ear cress) PE=2 SV=1	Disease resistance protein [Morus notabilis]
c33469.graph_c0	2.52888	0	1.93664e-10	-6.87431	down	--	--	Molecular Function: carboxylic ester hydrolase activity (GO:0004091);; Cellular Component: cytosol (GO:0005829);; Biological Process: lipid metabolic process (GO:0006629);;	--	[I]	Lipid transport and metabolism	--	GDSL esterase/lipase At5g62930 GN=At5g62930 OS=Arabidopsis thaliana (Mouse-ear cress) PE=2 SV=3	PREDICTED: GDSL esterase/lipase At5g62930 [Nicotiana sylvestris]
c23949.graph_c0	0.777069	0.073994	0.000118294	-3.24628	down	[L]	Replication, recombination and repair	Molecular Function: DNA binding (GO:0003677);; Molecular Function: RNA binding (GO:0003723);; Molecular Function: RNA-directed DNA polymerase activity (GO:0003964);; Biological Process: RNA-dependent DNA replication (GO:0006278);; Biological Process: DNA recombination (GO:0006310);;	--	[R]	General function prediction only	Reverse transcriptase (RNA-dependent DNA polymerase);; Integrase core domain;; Zinc knuckle	RNA-directed DNA polymerase homolog OS=Oenothera berteroana (Bertero&apos;s evening primrose) PE=4 SV=1	hypothetical protein PRUPE_ppa017790mg [Prunus persica]
c39947.graph_c0	1.2983	0.0221227	2.59632e-08	-5.24283	down	--	--	--	--	--	--	Domain of unknown function (DUF4216);; Domain of unknown function (DUF4218);; Transposase family tnp2;; Domain of unknown function (DUF4218)	--	hypothetical protein VITISV_036405 [Vitis vinifera]
c40533.graph_c0	0	2.73597	0.000249764	5.34789	up	--	--	Molecular Function: metal ion binding (GO:0046872);;	K11982|1.77458e-30|pper:PRUPE_ppa006185mg|hypothetical protein; K11982 E3 ubiquitin-protein ligase RNF115/126 [EC:6.3.2.19] (A)	[O]	Posttranslational modification, protein turnover, chaperones	--	E3 ubiquitin-protein ligase CIP8 GN=CIP8 OS=Arabidopsis thaliana (Mouse-ear cress) PE=1 SV=1	hypothetical protein PRUPE_ppa006185mg [Prunus persica]
c25622.graph_c0	1.63057	12.1041	2.33019e-05	2.85471	up	--	--	Molecular Function: protein serine/threonine kinase activity (GO:0004674);; Molecular Function: ATP binding (GO:0005524);; Biological Process: protein phosphorylation (GO:0006468);; Biological Process: recognition of pollen (GO:0048544);;	--	--	--	Protein tyrosine kinase	G-type lectin S-receptor-like serine/threonine-protein kinase RLK1 (Precursor) GN=RLK1 OS=Arabidopsis thaliana (Mouse-ear cress) PE=2 SV=2	PREDICTED: G-type lectin S-receptor-like serine/threonine-protein kinase RLK1 isoform X1 [Vitis vinifera]
c39723.graph_c0	0.789832	0	0.000428711	-5.24516	down	--	--	--	--	--	--	--	--	hypothetical protein VITISV_018454 [Vitis vinifera]
c33874.graph_c1	57.9034	5.97941	6.71528e-11	-3.26395	down	[J]	Translation, ribosomal structure and biogenesis	Molecular Function: structural constituent of ribosome (GO:0003735);; Cellular Component: ribosome (GO:0005840);; Biological Process: translation (GO:0006412);; Cellular Component: chloroplast (GO:0009507);; Molecular Function: rRNA binding (GO:0019843);;	K02887|8.66998e-51|pper:PrpeC_p044|rpl20; ribosomal protein L20; K02887 large subunit ribosomal protein L20 (A)	[J]	Translation, ribosomal structure and biogenesis	Ribosomal protein L20;; Ribosomal protein S18	50S ribosomal protein L20, chloroplastic {ECO:0000255|HAMAP-Rule:MF_00382} GN=MoinCp044 OS=Morus indica (Mulberry) PE=3 SV=1	50S ribosomal protein L20, chloroplastic (chloroplast) [Zelkova serrata]
c7253.graph_c0	2.57368	0.384573	0.00187046	-2.65091	down	--	--	--	--	--	--	WRKY DNA -binding domain	WRKY transcription factor 22 OS=Arabidopsis thaliana (Mouse-ear cress) PE=2 SV=1	putative WRKY transcription factor 29 [Morus notabilis]
c29912.graph_c0	2.20944	0.250013	4.59181e-06	-3.0761	down	--	--	Cellular Component: intracellular (GO:0005622);;	--	--	--	Protein of unknown function (DUF1666)	--	hypothetical protein L484_013594 [Morus notabilis]
c34276.graph_c0	0.594593	4.95693	9.33721e-06	3.0135	up	[RTKL]	--	Molecular Function: protein serine/threonine kinase activity (GO:0004674);; Molecular Function: ATP binding (GO:0005524);; Cellular Component: extracellular region (GO:0005576);; Biological Process: protein phosphorylation (GO:0006468);;	K04733|9.41294e-125|fve:101303179|receptor-like cytosolic serine/threonine-protein kinase RBK2-like (A)	[T]	Signal transduction mechanisms	Protein tyrosine kinase;; Protein kinase domain;; Protein kinase domain;; Protein tyrosine kinase	Receptor-like cytosolic serine/threonine-protein kinase RBK2 GN=RBK2 OS=Arabidopsis thaliana (Mouse-ear cress) PE=1 SV=1	Receptor-like cytosolic serine/threonine-protein kinase RBK2 [Morus notabilis]
c39351.graph_c0	2.45056	0.12527	5.99346e-05	-3.94779	down	--	--	--	--	--	--	Trypsin and protease inhibitor	Alpha-amylase/subtilisin inhibitor (Precursor) GN=OSJNBa0038O10.14 OS=Oryza sativa subsp. japonica (Rice) PE=1 SV=2	Alpha-amylase/subtilisin inhibitor [Morus notabilis]
c29501.graph_c0	7.2781	1.13753	1.82359e-06	-2.65572	down	[G]	Carbohydrate transport and metabolism	Molecular Function: hydrolase activity, hydrolyzing O-glycosyl compounds (GO:0004553);; Cellular Component: cell wall (GO:0005618);; Biological Process: plant-type cell wall modification (GO:0009827);; Molecular Function: cation binding (GO:0043169);; Biological Process: mucilage biosynthetic process involved in seed coat development (GO:0048354);;	--	[G]	Carbohydrate transport and metabolism	Glycosyl hydrolases family 35;; Beta-galactosidase;; Beta-galactosidase jelly roll domain	Beta-galactosidase 6 (Precursor) GN=BGAL6 OS=Arabidopsis thaliana (Mouse-ear cress) PE=2 SV=1	Beta-galactosidase 6 [Morus notabilis]
c27602.graph_c0	5.49939	0	0	-8.50337	down	--	--	--	--	--	--	--	--	hypothetical protein VITISV_026408 [Vitis vinifera]
c27314.graph_c0	6.76581	1.63415	0.00239077	-2.02697	down	--	--	Molecular Function: phosphoenolpyruvate carboxykinase activity (GO:0004611);; Molecular Function: purine nucleotide binding (GO:0017076);;	--	--	--	Phosphoenolpyruvate carboxykinase	--	PREDICTED: uncharacterized protein LOC100244219 [Vitis vinifera]
c40755.graph_c0	0	2.31047	4.34675e-09	6.6222	up	--	--	Molecular Function: transferase activity (GO:0016740);;	K07442|1.2205e-18|pop:POPTR_0018s12420g|POPTRDRAFT_835969; hypothetical protein; K07442 tRNA (adenine57-N1/adenine58-N1)-methyltransferase [EC:2.1.1.219 2.1.1.220] (A)	[J]	Translation, ribosomal structure and biogenesis	--	--	PREDICTED: tRNA (adenine(58)-N(1))-methyltransferase catalytic subunit trmt61a-like, partial [Populus euphratica]
c40521.graph_c0	3.27952	0	0.000113947	-5.44182	down	--	--	Molecular Function: diacylglycerol O-acyltransferase activity (GO:0004144);;	--	--	--	Protein of unknown function (DUF1298)	O-acyltransferase WSD1 GN=WSD1 OS=Arabidopsis thaliana (Mouse-ear cress) PE=2 SV=1	O-acyltransferase WSD1 [Morus notabilis]
c10966.graph_c0	0	12.7449	1.06759e-12	7.33727	up	--	--	--	--	[E]	Amino acid transport and metabolism	--	--	Protein fluG [Morus notabilis]
c20107.graph_c0	0	2.66613	1.0195e-08	6.5406	up	[L]	Replication, recombination and repair	Molecular Function: RNA binding (GO:0003723);; Molecular Function: RNA-directed DNA polymerase activity (GO:0003964);; Molecular Function: aspartic-type endopeptidase activity (GO:0004190);; Biological Process: RNA-dependent DNA replication (GO:0006278);; Biological Process: proteolysis (GO:0006508);; Molecular Function: zinc ion binding (GO:0008270);; Biological Process: DNA integration (GO:0015…	--	[R]	General function prediction only	Reverse transcriptase (RNA-dependent DNA polymerase)	RNA-directed DNA polymerase homolog OS=Oenothera berteroana (Bertero&apos;s evening primrose) PE=4 SV=1	DNA/RNA polymerases superfamily protein [Theobroma cacao]
c41970.graph_c0	0	2.21451	1.01633e-05	5.78587	up	--	--	Molecular Function: transferase activity (GO:0016740);;	K04730|6.91445e-60|cic:CICLE_v10010883mg|hypothetical protein; K04730 interleukin-1 receptor-associated kinase 1 [EC:2.7.11.1] (A)	--	--	--	Protein STRUBBELIG-RECEPTOR FAMILY 5 (Precursor) GN=SRF5 OS=Arabidopsis thaliana (Mouse-ear cress) PE=2 SV=1	Protein STRUBBELIG-RECEPTOR FAMILY 5 [Morus notabilis]
c18357.graph_c0	0.0407401	9.06139	0	7.18616	up	[QR]	--	--	--	[R]	General function prediction only	O-methyltransferase;; Dimerisation domain	(R,S)-reticuline 7-O-methyltransferase GN=PSOMT1 OS=Papaver somniferum (Opium poppy) PE=1 SV=1	RS-norcoclaurine 6-O-methyltransferase [Theobroma cacao]
c37759.graph_c0	15.2069	52.9088	0.00882781	1.80783	up	--	--	Biological Process: metabolic process (GO:0008152);; Molecular Function: transferase activity, transferring hexosyl groups (GO:0016758);;	--	[GC]	--	UDP-glucoronosyl and UDP-glucosyl transferase	7-deoxyloganetin glucosyltransferase GN=UGT85A24 OS=Gardenia jasminoides (Cape jasmine) PE=1 SV=1	hypothetical protein PRUPE_ppa004956mg [Prunus persica]
c23533.graph_c0	1.29305	4.95569	0.00850477	1.93278	up	[M]	Cell wall/membrane/envelope biogenesis	Molecular Function: cellulose synthase (UDP-forming) activity (GO:0016760);;	K13680|0|pmum:103331195|glucomannan 4-beta-mannosyltransferase 9-like; K13680 beta-mannan synthase [EC:2.4.1.32] (A)	--	--	Glycosyltransferase like family 2;; Glycosyl transferase family group 2;; Glycosyl transferase family 21;; Glycosyl transferase family 2	Glucomannan 4-beta-mannosyltransferase 9 GN=F17C15.180 OS=Arabidopsis thaliana (Mouse-ear cress) PE=2 SV=1	hypothetical protein L484_016805 [Morus notabilis]
c21202.graph_c0	0.070567	2.77584	1.93744e-09	4.97185	up	[E]	Amino acid transport and metabolism	Biological Process: cellular amino acid metabolic process (GO:0006520);; Molecular Function: transaminase activity (GO:0008483);; Biological Process: biosynthetic process (GO:0009058);; Molecular Function: pyridoxal phosphate binding (GO:0030170);;	K00815|0|vvi:100253895|tyrosine aminotransferase; K00815 tyrosine aminotransferase [EC:2.6.1.5] (A)	[E]	Amino acid transport and metabolism	Aminotransferase class I and II;; Beta-eliminating lyase;; Aminotransferase class-V	Tyrosine aminotransferase GN=TAT OS=Arabidopsis thaliana (Mouse-ear cress) PE=2 SV=1	PREDICTED: tyrosine aminotransferase [Vitis vinifera]
c22954.graph_c0	0	5.97019	1.06759e-12	7.33727	up	--	--	--	--	[R]	General function prediction only	Domain of unknown function	--	Ankyrin repeat-containing protein [Morus notabilis]
c9117.graph_c0	5.63321	0.902489	0.000183636	-2.59094	down	[L]	Replication, recombination and repair	Molecular Function: nucleic acid binding (GO:0003676);; Biological Process: DNA metabolic process (GO:0006259);;	--	[R]	General function prediction only	Integrase core domain	--	PREDICTED: kanadaptin-like [Cucumis sativus]
c32626.graph_c0	0.244232	1.7791	0.00249734	2.76777	up	[CR]	--	Molecular Function: zinc ion binding (GO:0008270);; Molecular Function: oxidoreductase activity (GO:0016491);; Biological Process: oxidation-reduction process (GO:0055114);;	--	[CR]	--	Zinc-binding dehydrogenase;; Zinc-binding dehydrogenase;; Alcohol dehydrogenase GroES-like domain	Putative quinone-oxidoreductase homolog, chloroplastic GN=At4g13010 OS=Arabidopsis thaliana (Mouse-ear cress) PE=2 SV=1	putative Alcohol dehydrogenase [Pseudozyma brasiliensis GHG001]
c33471.graph_c0	6.5349	1.73103	0.00384812	-1.90007	down	[RTKL]	--	Molecular Function: protein serine/threonine kinase activity (GO:0004674);; Molecular Function: ATP binding (GO:0005524);; Biological Process: protein phosphorylation (GO:0006468);; Molecular Function: carbohydrate binding (GO:0030246);;	--	--	--	Legume lectin domain;; Protein kinase domain;; Protein tyrosine kinase	L-type lectin-domain containing receptor kinase S.4 (Precursor) GN=LECRKS4 OS=Arabidopsis thaliana (Mouse-ear cress) PE=2 SV=1	L-type lectin-domain containing receptor kinase S.4 [Morus notabilis]
c6526.graph_c0	0	4.26895	8.25518e-07	6.08348	up	--	--	--	K07052|2.97996e-19|cic:CICLE_v10007237mg|hypothetical protein; K07052 (A)	--	--	--	--	hypothetical protein CISIN_1g0002722mg, partial [Citrus sinensis]
c26883.graph_c0	1.09137	0.102581	0.00271497	-3.18191	down	--	--	--	K16860|3.0835e-36|gmx:100815396|phospholipase D Y-like; K16860 phospholipase D3/4 [EC:3.1.4.4] (A)	[R]	General function prediction only	PLD-like domain;; PLD-like domain;; Phospholipase D Active site motif	--	secreted protein [Achlya hypogyna]
c27842.graph_c0	0	1.18686	0.000925691	5.14197	up	[J]	Translation, ribosomal structure and biogenesis	Molecular Function: structural constituent of ribosome (GO:0003735);; Cellular Component: ribosome (GO:0005840);; Biological Process: translation (GO:0006412);;	K02934|7.3355e-52|ppp:PHYPADRAFT_178335|hypothetical protein; K02934 large subunit ribosomal protein L6e (A)	[J]	Translation, ribosomal structure and biogenesis	Ribosomal protein L6e	60S ribosomal protein L6-3 GN=RPL6C OS=Arabidopsis thaliana (Mouse-ear cress) PE=2 SV=1	hypothetical protein PHSY_006383 [Pseudozyma hubeiensis SY62]
c32759.graph_c0	4.98854	1.34733	0.00894593	-1.86743	down	[O]	Posttranslational modification, protein turnover, chaperones	Molecular Function: ATP binding (GO:0005524);; Cellular Component: cytoplasm (GO:0005737);; Biological Process: protein folding (GO:0006457);; Molecular Function: unfolded protein binding (GO:0051082);;	K09498|0|mdm:103442510|TCP1; t-complex 1; K09498 T-complex protein 1 subunit zeta (A)	[O]	Posttranslational modification, protein turnover, chaperones	TCP-1/cpn60 chaperonin family	T-complex protein 1 subunit zeta 1 {ECO:0000303|PubMed:11599560} OS=Arabidopsis thaliana (Mouse-ear cress) PE=1 SV=1	hypothetical protein GLOINDRAFT_340996 [Rhizophagus irregularis DAOM 181602]
c6567.graph_c0	0	4.0447	5.55112e-16	7.90303	up	--	--	--	--	[R]	General function prediction only	--	--	PREDICTED: uncharacterized protein LOC104455729 [Eucalyptus grandis]
c29771.graph_c0	2.01838	0	1.34885e-08	-6.48583	down	--	--	Molecular Function: binding (GO:0005488);;	--	[R]	General function prediction only	gag-polypeptide of LTR copia-type;; gag-polypeptide of LTR copia-type;; Retrotransposon gag protein;; Domain of unknown function (DUF4219)	--	gag-pol polyprotein [Populus deltoides]
c38328.graph_c0	0.535049	2.69008	0.00213602	2.30368	up	--	--	Molecular Function: binding (GO:0005488);; Biological Process: macromolecule metabolic process (GO:0043170);; Biological Process: primary metabolic process (GO:0044238);;	--	[R]	General function prediction only	Retrotransposon gag protein;; gag-polyprotein putative aspartyl protease;; Aspartyl protease;; Aspartyl protease;; Eukaryotic translation initiation factor 3 subunit G	--	PREDICTED: uncharacterized protein LOC102625991 [Citrus sinensis]
c19291.graph_c0	40.1664	1.0944	0	-5.14284	down	--	--	--	--	--	--	Cotton fibre expressed protein	--	hypothetical protein L484_022654 [Morus notabilis]
c38399.graph_c0	1.25549	5.20593	0.00171404	2.05053	up	[I]	Lipid transport and metabolism	Biological Process: replicative cell aging (GO:0001302);; Molecular Function: acetate-CoA ligase activity (GO:0003987);; Molecular Function: ATP binding (GO:0005524);; Cellular Component: nucleolus (GO:0005730);; Cellular Component: cytosol (GO:0005829);; Molecular Function: AMP binding (GO:0016208);; Molecular Function: acid-ammonia (or amide) ligase activity (GO:0016880);; Biological Process: a…	K01895|0|mis:MICPUN_104547|ACS; acetate-coa ligase; K01895 acetyl-CoA synthetase [EC:6.2.1.1] (A)	[I]	Lipid transport and metabolism	AMP-binding enzyme;; AMP-binding enzyme C-terminal domain	Acetyl-coenzyme A synthetase, chloroplastic/glyoxysomal (Precursor) GN=ACS OS=Arabidopsis thaliana (Mouse-ear cress) PE=1 SV=1	hypothetical protein PHSY_005250 [Pseudozyma hubeiensis SY62]
c23927.graph_c0	4.73476	0	0.000428711	-5.24516	down	--	--	--	--	[U]	Intracellular trafficking, secretion, and vesicular transport	--	Reticulon-like protein B1 GN=F9D16.100 OS=Arabidopsis thaliana (Mouse-ear cress) PE=1 SV=1	--
c35477.graph_c0	6.22587	0.549724	5.95263e-07	-3.41324	down	--	--	--	--	--	--	Wall-associated receptor kinase galacturonan-binding;; Wall-associated kinase	Wall-associated receptor kinase 2 (Precursor) GN=WAK2 OS=Arabidopsis thaliana (Mouse-ear cress) PE=1 SV=1	hypothetical protein PRUPE_ppa021436mg [Prunus persica]
c41918.graph_c0	0	1.87143	2.35059e-06	5.96336	up	--	--	--	--	--	--	--	--	PREDICTED: uncharacterized protein LOC103497996 isoform X2 [Cucumis melo]
c19228.graph_c0	0.311236	7.55731	2.99538e-06	4.28192	up	--	--	Molecular Function: aspartic-type endopeptidase activity (GO:0004190);; Cellular Component: extracellular region (GO:0005576);; Biological Process: proteolysis (GO:0006508);;	--	[O]	Posttranslational modification, protein turnover, chaperones	--	Aspartic proteinase-like protein 2 (Precursor) GN=At1g65240 OS=Arabidopsis thaliana (Mouse-ear cress) PE=1 SV=2	PREDICTED: aspartic proteinase-like protein 2 [Prunus mume]
c43611.graph_c0	0	1.6206	0.00145404	5.06623	up	--	--	--	--	--	--	Fasciclin domain	Fasciclin-like arabinogalactan protein 12 (Precursor) GN=FLA12 OS=Arabidopsis thaliana (Mouse-ear cress) PE=2 SV=2	hypothetical protein L484_014386 [Morus notabilis]
c23921.graph_c0	4.3997	25.6397	5.71188e-05	2.52914	up	--	--	--	--	--	--	--	--	hypothetical protein Csa_6G516990 [Cucumis sativus]
c27827.graph_c0	5.96709	0.671956	5.12224e-05	-3.05533	down	--	--	Molecular Function: oxidoreductase activity (GO:0016491);; Molecular Function: transition metal ion binding (GO:0046914);;	--	[Q]	Secondary metabolites biosynthesis, transport and catabolism	--	Cytochrome P450 81E8 {ECO:0000303|PubMed:14617078} OS=Medicago truncatula (Barrel medic) PE=2 SV=1	unnamed protein product [Vitis vinifera]
c23190.graph_c0	3.28754	0	1.26422e-07	-6.26116	down	--	--	Biological Process: cytokinesis (GO:0000910);; Cellular Component: spindle (GO:0005819);; Molecular Function: microtubule binding (GO:0008017);; Cellular Component: plasmodesma (GO:0009506);; Cellular Component: phragmoplast (GO:0009524);; Cellular Component: preprophase band (GO:0009574);; Biological Process: microtubule polymerization (GO:0046785);; Cellular Component: cortical microtubule (GO:…	K16732|7.97224e-47|fve:101304145|65-kDa microtubule-associated protein 5-like; K16732 protein regulator of cytokinesis 1 (A)	[DZ]	--	--	65-kDa microtubule-associated protein 5 GN=MAP65-5 OS=Arabidopsis thaliana (Mouse-ear cress) PE=1 SV=2	PREDICTED: 65-kDa microtubule-associated protein 5-like [Fragaria vesca subsp. vesca]
c6448.graph_c0	1.24981	0	9.66919e-06	-5.76936	down	[IQR]	--	Molecular Function: androstan-3-alpha,17-beta-diol dehydrogenase activity (GO:0047044);; Biological Process: oxidation-reduction process (GO:0055114);;	--	[R]	General function prediction only	short chain dehydrogenase;; Enoyl-(Acyl carrier protein) reductase;; KR domain	Tropinone reductase-like 1 OS=Erythroxylum coca (Coca plant) PE=2 SV=1	hypothetical protein POPTR_0006s22330g [Populus trichocarpa]
c30036.graph_c0	1.10591	4.86183	0.00135109	2.13047	up	[Q]	Secondary metabolites biosynthesis, transport and catabolism	Molecular Function: iron ion binding (GO:0005506);; Molecular Function: electron carrier activity (GO:0009055);; Molecular Function: heme binding (GO:0020037);; Molecular Function: taxane 13-alpha-hydroxylase activity (GO:0050598);; Biological Process: oxidation-reduction process (GO:0055114);;	--	[QI]	--	Cytochrome P450	Beta-amyrin 28-oxidase OS=Panax ginseng (Korean ginseng) PE=2 SV=1	Cytochrome P450 [Morus notabilis]
c33825.graph_c0	0.0515174	10.5578	0	7.06836	up	--	--	Molecular Function: binding (GO:0005488);;	--	--	--	--	--	hypothetical protein PRUPE_ppa002374mg [Prunus persica]
c18422.graph_c0	31.4703	7.51623	0.000694368	-2.05089	down	[S]	Function unknown	Cellular Component: extracellular region (GO:0005576);; Biological Process: defense response (GO:0006952);; Biological Process: response to biotic stimulus (GO:0009607);; Biological Process: root hair cell differentiation (GO:0048765);;	--	[S]	Function unknown	Cysteine-rich secretory protein family	Pathogenesis-related protein PR-1 (Precursor) GN=PR-1 OS=Medicago truncatula (Barrel medic) PE=2 SV=1	PREDICTED: pathogenesis-related protein PR-1-like [Prunus mume]
c27580.graph_c0	4.36565	0.117783	6.50271e-09	-4.86019	down	--	--	Molecular Function: hydrolase activity (GO:0016787);;	--	[O]	Posttranslational modification, protein turnover, chaperones	Xylanase inhibitor N-terminal;; Eukaryotic aspartyl protease	Protein ASPARTIC PROTEASE IN GUARD CELL 1 (Precursor) GN=ASPG1 OS=Arabidopsis thaliana (Mouse-ear cress) PE=1 SV=1	Eukaryotic aspartyl protease family protein, putative [Theobroma cacao]
c36669.graph_c0	1.39338	0.14	0.0052073	-3.08741	down	[RTKL]	--	Molecular Function: nucleotide binding (GO:0000166);; Molecular Function: protein kinase activity (GO:0004672);; Biological Process: phosphorylation (GO:0016310);;	K08857|3.10908e-60|mis:MICPUN_107942|hypothetical protein; K08857 NIMA (never in mitosis gene a)-related kinase [EC:2.7.11.1] (A)	[D]	Cell cycle control, cell division, chromosome partitioning	Protein kinase domain;; Protein tyrosine kinase;; Kinase-like	Serine/threonine-protein kinase Nek6 GN=NEK6 OS=Arabidopsis thaliana (Mouse-ear cress) PE=3 SV=1	hypothetical protein BATDEDRAFT_85310 [Batrachochytrium dendrobatidis JAM81]
c31397.graph_c0	33.2022	3.56437	1.58581e-10	-3.20748	down	[K]	Transcription	Molecular Function: DNA binding (GO:0003677);; Molecular Function: DNA-directed RNA polymerase activity (GO:0003899);; Biological Process: transcription, DNA-templated (GO:0006351);; Cellular Component: chloroplast (GO:0009507);; Molecular Function: ribonucleoside binding (GO:0032549);;	K03043|0|pmum:18668009|rpoB, CP95_p075; RNA polymerase beta subunit; K03043 DNA-directed RNA polymerase subunit beta [EC:2.7.7.6] (A)	[K]	Transcription	RNA polymerase Rpb2, domain 6;; RNA polymerase Rpb2, domain 2;; RNA polymerase beta subunit;; RNA polymerase Rpb2, domain 3;; RNA polymerase Rpb2, domain 7;; RNA polymerase Rpb1, domain 1	DNA-directed RNA polymerase subunit beta {ECO:0000255|HAMAP-Rule:MF_01321} GN=MoinCp013 OS=Morus indica (Mulberry) PE=3 SV=1	RNA polymerase beta subunit [Morus indica]
c7013.graph_c0	7.33642	38.7805	1.16403e-05	2.40832	up	--	--	--	--	--	--	WRKY DNA -binding domain	Probable WRKY transcription factor 70 GN=WRKY70 OS=Arabidopsis thaliana (Mouse-ear cress) PE=2 SV=1	PREDICTED: probable WRKY transcription factor 70 [Prunus mume]
c40540.graph_c0	0	4.0057	0.0059043	4.81179	up	--	--	--	--	--	--	--	Protein FLX-like 1 GN=MIE1.26 OS=Arabidopsis thaliana (Mouse-ear cress) PE=1 SV=1	hypothetical protein L484_017501 [Morus notabilis]
c41401.graph_c0	0	2.19395	0.000249764	5.34789	up	--	--	--	--	[C]	Energy production and conversion	--	V-type proton ATPase subunit d2 GN=VHA-d2 OS=Arabidopsis thaliana (Mouse-ear cress) PE=1 SV=1	--
c29502.graph_c0	3.81019	0.726924	0.000179479	-2.36065	down	[GEPR]	--	--	K08150|0|pper:PRUPE_ppa003417mg|hypothetical protein; K08150 MFS transporter, SP family, solute carrier family 2 (myo-inositol transporter), member 13 (A)	[R]	General function prediction only	Sugar (and other) transporter;; Major Facilitator Superfamily;; MFS/sugar transport protein	Inositol transporter 4 GN=INT4 OS=Arabidopsis thaliana (Mouse-ear cress) PE=1 SV=1	Inositol transporter 4 [Morus notabilis]
c14719.graph_c0	1.5321	0.0826706	0.000113731	-3.87092	down	[MG]	--	--	--	--	--	NmrA-like family;; NADH(P)-binding;; NAD dependent epimerase/dehydratase family;; 3-beta hydroxysteroid dehydrogenase/isomerase family;; short chain dehydrogenase;; KR domain;; NmrA-like family	Isoflavone reductase homolog A622 OS=Nicotiana tabacum (Common tobacco) PE=2 SV=1	Isoflavone reductase-like protein 4 isoform 1 [Theobroma cacao]
c33260.graph_c0	0.53606	5.16937	3.68341e-07	3.23047	up	--	--	--	--	--	--	--	--	hypothetical protein L484_015608 [Morus notabilis]
c24925.graph_c0	2.06305	0.292216	0.00195706	-2.71604	down	--	--	Cellular Component: integral component of membrane (GO:0016021);;	--	[E]	Amino acid transport and metabolism	Transmembrane amino acid transporter protein	Lysine histidine transporter-like 8 GN=AATL1 OS=Arabidopsis thaliana (Mouse-ear cress) PE=1 SV=1	Transmembrane amino acid transporter family protein [Theobroma cacao]
c44046.graph_c0	0	1.35529	0.00956537	4.71591	up	--	--	--	--	--	--	--	--	PREDICTED: uncharacterized protein LOC102626150 [Citrus sinensis]
c37988.graph_c0	0.589633	0.0272709	1.73356e-05	-4.09025	down	--	--	--	--	--	--	FAR1 DNA-binding domain	Protein FAR-RED IMPAIRED RESPONSE 1 GN=FAR1 OS=Arabidopsis thaliana (Mouse-ear cress) PE=1 SV=1	PREDICTED: protein FAR-RED IMPAIRED RESPONSE 1-like [Citrus sinensis]
c36051.graph_c1	4.32576	18.2063	0.000619882	2.07772	up	--	--	Cellular Component: membrane (GO:0016020);; Biological Process: metal ion transport (GO:0030001);; Molecular Function: metal ion transmembrane transporter activity (GO:0046873);; Biological Process: transmembrane transport (GO:0055085);;	K14709|5.06567e-151|cic:CICLE_v10010292mg|hypothetical protein; K14709 solute carrier family 39 (zinc transporter), member 1/2/3 (A)	[P]	Inorganic ion transport and metabolism	ZIP Zinc transporter	Zinc transporter 11 (Precursor) GN=ZIP11 OS=Arabidopsis thaliana (Mouse-ear cress) PE=2 SV=1	Zinc transporter 11 [Morus notabilis]
c20553.graph_c0	0	1.96955	2.18233e-05	5.6882	up	--	--	--	--	--	--	Protein of unknown function, DUF594	--	hypothetical protein L484_004684 [Morus notabilis]
c25016.graph_c0	0.211036	4.50937	0.00370432	3.83877	up	--	--	--	--	[U]	Intracellular trafficking, secretion, and vesicular transport	--	--	hypothetical protein PRUPE_ppa001228mg [Prunus persica]
c25667.graph_c0	19.7294	67.6346	0.00998165	1.78613	up	[J]	Translation, ribosomal structure and biogenesis	Molecular Function: structural constituent of ribosome (GO:0003735);; Biological Process: translation (GO:0006412);; Cellular Component: cytosolic small ribosomal subunit (GO:0022627);;	K02984|8.74577e-158|csv:101230374|40S ribosomal protein S3a-like; K02984 small subunit ribosomal protein S3Ae (A)	[J]	Translation, ribosomal structure and biogenesis	Ribosomal S3Ae family	40S ribosomal protein S3a {ECO:0000255|HAMAP-Rule:MF_03122} OS=Cicer arietinum (Chickpea) PE=2 SV=1	40S ribosomal S3a [Gossypium arboreum]
c36505.graph_c1	9.82621	41.0707	0.000494238	2.07115	up	--	--	Molecular Function: hydrolase activity, hydrolyzing O-glycosyl compounds (GO:0004553);; Cellular Component: cell wall (GO:0005618);; Biological Process: cellular glucan metabolic process (GO:0006073);; Molecular Function: xyloglucan:xyloglucosyl transferase activity (GO:0016762);; Cellular Component: apoplast (GO:0048046);;	--	--	--	Xyloglucan endo-transglycosylase (XET) C-terminus;; Glycosyl hydrolases family 16	Probable xyloglucan endotransglucosylase/hydrolase protein 23 (Precursor) GN=F14M19.90 OS=Arabidopsis thaliana (Mouse-ear cress) PE=2 SV=1	putative xyloglucan endotransglucosylase/hydrolase protein 23 [Morus notabilis]
c38969.graph_c0	52.7084	2.39223	0	-4.4474	down	--	--	Molecular Function: nucleic acid binding (GO:0003676);; Molecular Function: zinc ion binding (GO:0008270);; Biological Process: DNA integration (GO:0015074);;	--	[R]	General function prediction only	Reverse transcriptase (RNA-dependent DNA polymerase);; Integrase core domain;; gag-polypeptide of LTR copia-type;; GAG-pre-integrase domain;; Domain of unknown function (DUF4219);; Zinc knuckle;; Retrotransposon gag protein	Endonuclease OS=Nicotiana tabacum (Common tobacco) PE=2 SV=1	hypothetical protein VITISV_027864 [Vitis vinifera]
c16245.graph_c0	12.2473	49.1674	0.00140843	2.00871	up	--	--	--	--	--	--	--	--	hypothetical protein MIMGU_mgv1a016637mg [Erythranthe guttata]
c43444.graph_c0	0	1.20239	0.000108022	5.47046	up	--	--	--	K16296|8.20656e-145|sot:102596886|serine carboxypeptidase-like 20-like; K16296 serine carboxypeptidase-like clade I [EC:3.4.16.-] (A)	[OE]	--	Serine carboxypeptidase	Serine carboxypeptidase-like 20 (Precursor) GN=SCPL20 OS=Arabidopsis thaliana (Mouse-ear cress) PE=2 SV=2	Serine carboxypeptidase-like 20 [Morus notabilis]
c39250.graph_c0	15.6769	0	0	-8.70831	down	[S]	Function unknown	--	K13449|4.80251e-77|rcu:RCOM_1381980|STS14 protein precursor, putative; K13449 pathogenesis-related protein 1 (A)	[S]	Function unknown	Cysteine-rich secretory protein family	Basic form of pathogenesis-related protein 1 (Precursor) OS=Nicotiana tabacum (Common tobacco) PE=3 SV=1	hypothetical protein JCGZ_09872 [Jatropha curcas]
c36925.graph_c0	4.97239	26.5086	1.67173e-05	2.41739	up	--	--	Biological Process: defense response to bacterium, incompatible interaction (GO:0009816);; Biological Process: defense response to fungus, incompatible interaction (GO:0009817);;	--	--	--	Thaumatin family	Osmotin-like protein OSM34 (Precursor) GN=OSM34 OS=Arabidopsis thaliana (Mouse-ear cress) PE=2 SV=2	hypothetical protein POPTR_0001s09570g [Populus trichocarpa]
c20885.graph_c0	0	7.09324	0	8.39604	up	[R]	General function prediction only	Molecular Function: hydrolase activity (GO:0016787);; Biological Process: organic substance metabolic process (GO:0071704);;	K01183|2.89795e-120|cmo:103485182|chitinase 1-like; K01183 chitinase [EC:3.2.1.14] (A)	[R]	General function prediction only	Chitinase class I;; Chitin recognition protein	Endochitinase B (Precursor) GN=CHN50 OS=Nicotiana tabacum (Common tobacco) PE=1 SV=1	PREDICTED: endochitinase-like isoform X1 [Cucumis melo]
c39551.graph_c0	5.68171	0	7.43167e-05	-5.50184	down	--	--	--	--	--	--	--	--	embryo-abundant protein EMB, putative [Medicago truncatula]
c10822.graph_c0	2.92417	0.0604285	4.43392e-07	-4.96742	down	--	--	--	--	--	--	Dirigent-like protein	Dirigent protein 23 (Precursor) GN=DIR23 OS=Arabidopsis thaliana (Mouse-ear cress) PE=2 SV=1	PREDICTED: uncharacterized LOC101212940 [Cucumis sativus]
c22202.graph_c0	3.28384	0	0.00279566	-4.93271	down	--	--	--	--	--	--	--	--	Flavin-containing monooxygenase FMO GS-OX-like 3 [Morus notabilis]
c39796.graph_c0	0	4.55021	3.05273e-10	6.86502	up	[Q]	Secondary metabolites biosynthesis, transport and catabolism	Molecular Function: iron ion binding (GO:0005506);; Cellular Component: endoplasmic reticulum (GO:0005783);; Molecular Function: electron carrier activity (GO:0009055);; Molecular Function: heme binding (GO:0020037);; Biological Process: oxidation-reduction process (GO:0055114);; Molecular Function: aromatase activity (GO:0070330);;	--	[QI]	--	Cytochrome P450	Cytochrome P450 704C1 GN=CYP704C1 OS=Pinus taeda (Loblolly pine) PE=2 SV=1	hypothetical protein PRUPE_ppa026124mg [Prunus persica]
c38883.graph_c1	17.1236	2.71627	6.87766e-07	-2.64083	down	[RTKL]	--	--	--	[T]	Signal transduction mechanisms	Protein tyrosine kinase;; Protein kinase domain	Glycerophosphodiester phosphodiesterase protein kinase domain-containing GDPDL2 {ECO:0000305} (Precursor) OS=Arabidopsis thaliana (Mouse-ear cress) PE=1 SV=1	PREDICTED: probable receptor-like protein kinase At5g39020 [Pyrus x bretschneideri]
c6653.graph_c0	0	4.57375	1.65064e-06	6.00452	up	--	--	--	K01689|3.87429e-07|pop:POPTR_0006s11800g|phosphopyruvate hydratase family protein; K01689 enolase [EC:4.2.1.11] (A)	[G]	Carbohydrate transport and metabolism	Enolase, C-terminal TIM barrel domain	Enolase 1 GN=ENO1 OS=Hevea brasiliensis (Para rubber tree) PE=1 SV=1	phosphopyruvate hydratase family protein [Populus trichocarpa]
c45606.graph_c0	1.13454	0	0.00749841	-4.74679	down	[P]	Inorganic ion transport and metabolism	--	K14692|4.87172e-21|osa:4345598|Os08g0422200; K14692 solute carrier family 30 (zinc transporter), member 5/7 (A)	[P]	Inorganic ion transport and metabolism	Cation efflux family	Metal tolerance protein 8 GN=OSJNBa0077M12.119 OS=Oryza sativa subsp. japonica (Rice) PE=2 SV=2	cation efflux protein [Punctularia strigosozonata HHB-11173 SS5]
c36329.graph_c0	7.3268	1.15712	1.88314e-06	-2.64154	down	--	--	--	--	[T]	Signal transduction mechanisms	--	Cytochrome b561 and DOMON domain-containing protein At3g61750 (Precursor) GN=At3g61750 OS=Arabidopsis thaliana (Mouse-ear cress) PE=3 SV=1	Putative ferric-chelate reductase 1 [Glycine soja]
c34237.graph_c1	0	2.70503	0.000108022	5.47046	up	--	--	--	--	--	--	Ferritin-like domain	--	hypothetical protein PHSY_007086 [Pseudozyma hubeiensis SY62]
c36378.graph_c0	5.07415	0.17232	5.43754e-12	-4.72394	down	[Q]	Secondary metabolites biosynthesis, transport and catabolism	Molecular Function: oxidoreductase activity (GO:0016491);; Molecular Function: metal ion binding (GO:0046872);;	--	[QI]	--	Cytochrome P450	Cytochrome P450 714C2 GN=OsJ_35025 OS=Oryza sativa subsp. japonica (Rice) PE=2 SV=1	Cytochrome P450 [Theobroma cacao]
c32306.graph_c0	0.272707	5.03253	1.95807e-07	4.04311	up	[GEPR]	--	Molecular Function: sugar:hydrogen symporter activity (GO:0005351);; Cellular Component: plasma membrane (GO:0005886);; Biological Process: carbohydrate transport (GO:0008643);; Biological Process: response to nematode (GO:0009624);; Cellular Component: plant-type vacuole membrane (GO:0009705);; Cellular Component: integral component of membrane (GO:0016021);; Biological Process: transmembrane tr…	--	[R]	General function prediction only	Sugar (and other) transporter;; Major Facilitator Superfamily;; Protein of unknown function (DUF791)	Monosaccharide-sensing protein 3 GN=MSSP3 OS=Arabidopsis thaliana (Mouse-ear cress) PE=2 SV=1	PREDICTED: monosaccharide-sensing protein 2-like [Eucalyptus grandis]
c23089.graph_c0	1.65244	0	1.83613e-08	-6.4558	down	--	--	Molecular Function: hydrolase activity (GO:0016787);;	--	[O]	Posttranslational modification, protein turnover, chaperones	--	--	Aspartic proteinase-like protein 2 [Morus notabilis]
c25985.graph_c0	0.660186	0.0534346	0.00719921	-3.29661	down	--	--	--	--	[S]	Function unknown	--	--	--
c30276.graph_c0	0.31757	2.85825	7.76559e-07	3.13453	up	--	--	--	--	[R]	General function prediction only	WD domain, G-beta repeat;; KNOX2 domain	Topless-related protein 1 OS=Arabidopsis thaliana (Mouse-ear cress) PE=1 SV=3	Topless-related protein 1 [Morus notabilis]
c24476.graph_c0	0.122182	2.96677	0.00116285	4.01894	up	--	--	Molecular Function: binding (GO:0005488);;	--	--	--	gag-polypeptide of LTR copia-type;; gag-polypeptide of LTR copia-type	--	PREDICTED: uncharacterized protein LOC104878637 [Vitis vinifera]
c22908.graph_c0	1.37571	0	1.76837e-07	-6.22601	down	--	--	--	--	[R]	General function prediction only	Reverse transcriptase (RNA-dependent DNA polymerase);; Endonuclease-reverse transcriptase;; Endonuclease/Exonuclease/phosphatase family	--	PREDICTED: uncharacterized protein LOC103449768 [Malus domestica]
c31218.graph_c0	19.3898	4.5163	0.000413693	-2.08813	down	[GEPR]	--	Molecular Function: transporter activity (GO:0005215);; Cellular Component: plasma membrane (GO:0005886);; Biological Process: embryo development ending in seed dormancy (GO:0009793);; Cellular Component: integral component of membrane (GO:0016021);; Biological Process: transmembrane transport (GO:0055085);;	--	[R]	General function prediction only	Major Facilitator Superfamily;; MFS/sugar transport protein	--	Hippocampus abundant transcript 1 protein [Morus notabilis]
c42358.graph_c0	1.39573	0	2.14556e-05	-5.66822	down	[C]	Energy production and conversion	Molecular Function: cytochrome-c oxidase activity (GO:0004129);; Molecular Function: iron ion binding (GO:0005506);; Cellular Component: mitochondrial inner membrane (GO:0005743);; Biological Process: oxidative phosphorylation (GO:0006119);; Molecular Function: electron carrier activity (GO:0009055);; Biological Process: aerobic respiration (GO:0009060);; Cellular Component: integral component of…	K02256|2.87605e-116|cvr:OJ20_p01|cox1; cytochrome c oxidase subunit 1; K02256 cytochrome c oxidase subunit 1 [EC:1.9.3.1] (A)	[C]	Energy production and conversion	Cytochrome C and Quinol oxidase polypeptide I	Cytochrome c oxidase subunit 1 GN=COX1 OS=Beta vulgaris (Sugar beet) PE=3 SV=2	cytochrome oxidase subunit 1, partial (mitochondrion) [Plantago maritima]
c22897.graph_c0	0	16.1206	0	8.50044	up	--	--	Cellular Component: cell part (GO:0044464);;	--	--	--	Remorin, C-terminal region	Remorin OS=Solanum tuberosum (Potato) PE=1 SV=1	Remorin, putative [Ricinus communis]
c636.graph_c0	1.16066	0	0.00172826	-5.01739	down	--	--	--	--	[I]	Lipid transport and metabolism	CRAL/TRIO domain;; Divergent CRAL/TRIO domain	--	hypothetical protein DOTSEDRAFT_138359 [Dothistroma septosporum NZE10]
c14237.graph_c0	0.194301	7.17126	1.23625e-05	4.61228	up	--	--	--	--	--	--	--	--	hypothetical protein CICLE_v10028955mg [Citrus clementina]
c39304.graph_c0	1.98863	10.7305	0.000179364	2.41851	up	--	--	--	--	--	--	--	--	PREDICTED: protein NIM1-INTERACTING 1 [Populus euphratica]
c7370.graph_c0	1.8048	0	5.46001e-09	-6.57235	down	--	--	--	--	[R]	General function prediction only	zinc-binding in reverse transcriptase;; Reverse transcriptase-like	--	PREDICTED: uncharacterized protein LOC104901585 [Beta vulgaris subsp. vulgaris]
c48225.graph_c0	1.62741	0	0.00107723	-5.09737	down	[GEPR]	--	Cellular Component: membrane (GO:0016020);; Molecular Function: transmembrane transporter activity (GO:0022857);; Biological Process: single-organism transport (GO:0044765);;	--	[R]	General function prediction only	Sugar (and other) transporter;; Major Facilitator Superfamily	Sugar carrier protein A GN=STA OS=Ricinus communis (Castor bean) PE=2 SV=1	sugar transporter [Cryptococcus gattii WM276]
c36228.graph_c0	5.27383	1.3422	0.00204718	-1.95823	down	--	--	Biological Process: translation (GO:0006412);; Cellular Component: cytoplasmic part (GO:0044444);;	K03254|2.10674e-127|rcu:RCOM_1434190|Eukaryotic translation initiation factor 3 subunit, putative; K03254 translation initiation factor 3 subunit A (A)	[J]	Translation, ribosomal structure and biogenesis	PCI domain	Eukaryotic translation initiation factor 3 subunit A {ECO:0000255|HAMAP-Rule:MF_03000} GN=TIF3A1 OS=Arabidopsis thaliana (Mouse-ear cress) PE=1 SV=1	hypothetical protein GLOINDRAFT_309387 [Rhizophagus irregularis DAOM 181602]
c17191.graph_c0	0	2.17434	8.65974e-15	7.70501	up	--	--	--	--	--	--	SWIM zinc finger;; MuDR family transposase;; MULE transposase domain;; Transposase, Mutator family	--	PREDICTED: uncharacterized protein LOC103327530 [Prunus mume]
c37876.graph_c0	0.893611	15.6562	7.26086e-14	4.11287	up	[RTKL]	--	Molecular Function: nucleotide binding (GO:0000166);; Molecular Function: protein kinase activity (GO:0004672);; Biological Process: phosphorylation (GO:0016310);;	--	--	--	Protein kinase domain;; Protein tyrosine kinase;; D-mannose binding lectin;; S-locus glycoprotein family;; Phosphotransferase enzyme family;; Poxvirus serine/threonine protein kinase	G-type lectin S-receptor-like serine/threonine-protein kinase RLK1 (Precursor) GN=RLK1 OS=Arabidopsis thaliana (Mouse-ear cress) PE=2 SV=2	hypothetical protein POPTR_0005s05830g [Populus trichocarpa]
c36046.graph_c0	0.682191	6.99398	2.37038e-06	3.29192	up	[R]	General function prediction only	Biological Process: amino acid catabolic process to alcohol via Ehrlich pathway (GO:0000947);; Molecular Function: alcohol dehydrogenase (NAD) activity (GO:0004022);; Cellular Component: nucleus (GO:0005634);; Cellular Component: mitochondrion (GO:0005739);; Biological Process: NADH oxidation (GO:0006116);; Molecular Function: zinc ion binding (GO:0008270);; Molecular Function: methylglyoxal redu…	--	[Q]	Secondary metabolites biosynthesis, transport and catabolism	Alcohol dehydrogenase GroES-like domain;; Zinc-binding dehydrogenase	Probable cinnamyl alcohol dehydrogenase 2 GN=CAD2 OS=Picea abies (Norway spruce) PE=3 SV=1	alcohol dehydrogenase [Pseudozyma hubeiensis SY62]
c36543.graph_c0	66.0709	14.4102	0.000129164	-2.18568	down	[K]	Transcription	Molecular Function: DNA binding (GO:0003677);; Cellular Component: chromatin silencing complex (GO:0005677);; Cellular Component: mitochondrial matrix (GO:0005759);; Biological Process: chromatin silencing (GO:0006342);; Biological Process: protein ADP-ribosylation (GO:0006471);; Biological Process: protein deacetylation (GO:0006476);; Molecular Function: zinc ion binding (GO:0008270);; Biologica…	K11414|1.16368e-147|tcc:TCM_001561|Sirtuin 2; K11414 NAD-dependent deacetylase sirtuin 4 [EC:3.5.1.-] (A)	[BK]	--	Sir2 family;; Sir2 family	NAD-dependent protein deacetylase SRT2 {ECO:0000255|HAMAP-Rule:MF_03161} (Precursor) GN=SRT2 OS=Arabidopsis thaliana (Mouse-ear cress) PE=2 SV=1	NAD-dependent ADP-ribosyltransferase sirtuin-4 [Morus notabilis]
c22485.graph_c0	2.72379	10.7966	0.00203551	1.98899	up	--	--	Molecular Function: peroxidase activity (GO:0004601);; Biological Process: response to oxidative stress (GO:0006979);; Molecular Function: heme binding (GO:0020037);; Molecular Function: metal ion binding (GO:0046872);; Biological Process: oxidation-reduction process (GO:0055114);;	K00430|2.2704e-177|mdm:103417791|peroxidase P7-like; K00430 peroxidase [EC:1.11.1.7] (A)	--	--	Peroxidase	Peroxidase 4 {ECO:0000250|UniProtKB:Q42578} (Precursor) OS=Vitis vinifera (Grape) PE=1 SV=1	PREDICTED: peroxidase P7-like [Malus domestica]
c31256.graph_c0	118.508	6.19314	0	-4.24323	down	--	--	Molecular Function: peptidase activity (GO:0008233);;	--	[OW]	--	Matrixin;; Putative peptidoglycan binding domain;; Astacin (Peptidase family M12A)	Metalloendoproteinase 1 (Precursor) OS=Glycine max (Soybean) PE=1 SV=2	PREDICTED: metalloendoproteinase 1-like [Nelumbo nucifera]
c8334.graph_c0	2.12824	8.50867	0.0038219	1.9957	up	--	--	Cellular Component: nucleus (GO:0005634);; Biological Process: nucleosome assembly (GO:0006334);;	K11290|4.62838e-108|vvi:100249121|NAP1-related protein 2; K11290 template-activating factor I (A)	[L]	Replication, recombination and repair	Nucleosome assembly protein (NAP)	NAP1-related protein 2 GN=F6A14.10 OS=Arabidopsis thaliana (Mouse-ear cress) PE=1 SV=2	PREDICTED: NAP1-related protein 2 [Vitis vinifera]
c25927.graph_c0	0	3.42816	1.57648e-07	6.26381	up	--	--	--	--	--	--	Putative S-adenosyl-L-methionine-dependent methyltransferase	--	--
c39884.graph_c0	0	4.16518	8.25518e-07	6.08348	up	--	--	--	--	--	--	--	--	Inter-alpha-trypsin inhibitor heavy chain H3 precursor, putative [Ricinus communis]
c38762.graph_c0	7.42927	0.836613	7.99828e-07	-3.09717	down	--	--	--	--	--	--	--	--	PREDICTED: uncharacterized protein LOC103412470 [Malus domestica]
c37239.graph_c0	1.11015	3.9304	0.00783264	1.82787	up	[K]	Transcription	Molecular Function: DNA binding (GO:0003677);; Molecular Function: DNA-directed RNA polymerase activity (GO:0003899);; Cellular Component: nucleus (GO:0005634);; Biological Process: transcription, DNA-templated (GO:0006351);; Molecular Function: ribonucleoside binding (GO:0032549);;	K03002|0|cmo:103488429|DNA-directed RNA polymerase I subunit RPA2; K03002 DNA-directed RNA polymerase I subunit RPA2 [EC:2.7.7.6] (A)	[K]	Transcription	RNA polymerase Rpb2, domain 6;; RNA polymerase beta subunit;; RNA polymerase Rpb2, domain 3;; RNA polymerase I, Rpa2 specific domain;; RNA polymerase Rpb2, domain 7;; RNA polymerase Rpb2, domain 2	DNA-directed RNA polymerase II subunit 2 GN=At4g21710 OS=Arabidopsis thaliana (Mouse-ear cress) PE=1 SV=2	PREDICTED: DNA-directed RNA polymerase I subunit RPA2 isoform X1 [Vitis vinifera]
c7904.graph_c0	0	1.98615	0.00230169	4.9863	up	--	--	--	K00626|8.55175e-06|pop:POPTR_0014s16670g|POPTRDRAFT_732472; truncated acetyl Co-A acetyltransferase-like family protein; K00626 acetyl-CoA C-acetyltransferase [EC:2.3.1.9] (A)	[I]	Lipid transport and metabolism	--	Acetyl-CoA acetyltransferase, cytosolic 1 GN=MIF21.12 OS=Arabidopsis thaliana (Mouse-ear cress) PE=2 SV=1	--
c38987.graph_c0	1.25448	6.20741	7.28516e-05	2.30848	up	[L]	Replication, recombination and repair	Molecular Function: DNA binding (GO:0003677);; Molecular Function: RNA binding (GO:0003723);; Molecular Function: RNA-directed DNA polymerase activity (GO:0003964);; Biological Process: RNA-dependent DNA replication (GO:0006278);; Biological Process: DNA recombination (GO:0006310);;	--	[R]	General function prediction only	Reverse transcriptase (RNA-dependent DNA polymerase);; Integrase core domain;; Aspartyl protease;; Zinc knuckle	RNA-directed DNA polymerase homolog OS=Oenothera berteroana (Bertero&apos;s evening primrose) PE=4 SV=1	hypothetical protein PRUPE_ppa017790mg [Prunus persica]
c37793.graph_c0	2.89306	0.6975	0.00406055	-2.02524	down	--	--	--	--	--	--	Lipase	--	--
c34592.graph_c0	3.64405	0.3339	7.20951e-05	-3.3012	down	--	--	--	--	[Z]	Cytoskeleton	Dynein light chain type 1	Dynein 8 kDa light chain, flagellar outer arm OS=Chlamydomonas reinhardtii (Chlamydomonas smithii) PE=1 SV=1	hypothetical protein GUITHDRAFT_90482 [Guillardia theta CCMP2712]
c7158.graph_c0	0	16.0253	0	8.25819	up	--	--	--	--	[T]	Signal transduction mechanisms	Di-glucose binding within endoplasmic reticulum;; Carbohydrate-binding protein of the ER	Putative receptor-like protein kinase At5g39000 (Precursor) GN=At5g39000 OS=Arabidopsis thaliana (Mouse-ear cress) PE=3 SV=1	hypothetical protein L484_018192 [Morus notabilis]
c8953.graph_c0	22.2067	0.254747	0	-6.19449	down	--	--	--	--	--	--	S-locus glycoprotein family;; PAN-like domain	G-type lectin S-receptor-like serine/threonine-protein kinase At4g27290 (Precursor) GN=At4g27290 OS=Arabidopsis thaliana (Mouse-ear cress) PE=3 SV=4	G-type lectin S-receptor-like serine/threonine-protein kinase [Morus notabilis]
c16957.graph_c0	0	2.25921	4.9627e-14	7.57443	up	--	--	Molecular Function: binding (GO:0005488);; Cellular Component: mitochondrion (GO:0005739);;	--	[R]	General function prediction only	Endonuclease/Exonuclease/phosphatase family;; Reverse transcriptase (RNA-dependent DNA polymerase);; Reverse transcriptase (RNA-dependent DNA polymerase)	Uncharacterized mitochondrial protein AtMg01250 GN=AtMg01250 OS=Arabidopsis thaliana (Mouse-ear cress) PE=4 SV=1	hypothetical protein PRUPE_ppa020282mg [Prunus persica]
c4064.graph_c0	0	1.62537	0.0059043	4.81179	up	--	--	Molecular Function: histone acetyltransferase activity (GO:0004402);; Biological Process: regulation of transcription, DNA-templated (GO:0006355);; Biological Process: flower development (GO:0009908);; Biological Process: histone acetylation (GO:0016573);; Cellular Component: intracellular part (GO:0044424);;	K11303|1.19049e-26|pxb:103943950|histone acetyltransferase type B catalytic subunit; K11303 histone acetyltransferase 1 [EC:2.3.1.48] (A)	[B]	Chromatin structure and dynamics	--	Histone acetyltransferase type B catalytic subunit GN=MIK19.19 OS=Arabidopsis thaliana (Mouse-ear cress) PE=2 SV=1	PREDICTED: histone acetyltransferase type B catalytic subunit [Pyrus x bretschneideri]
c37843.graph_c0	12.8728	3.24123	0.00128656	-1.97841	down	[Z]	Cytoskeleton	--	--	[Z]	Cytoskeleton	Myosin tail;; Myosin head (motor domain);; Myosin N-terminal SH3-like domain	Myosin-1 GN=MZE19.1 OS=Arabidopsis thaliana (Mouse-ear cress) PE=1 SV=1	Myosin tail domain-containing protein [Rozella allomycis CSF55]
c11308.graph_c0	3.387	0	0.00107723	-5.09737	down	--	--	--	--	--	--	Conidiation protein 6	--	hypothetical protein PTT_13682 [Pyrenophora teres f. teres 0-1]
c27780.graph_c0	0.775669	0.0965872	0.00272884	-2.86392	down	[H]	Coenzyme transport and metabolism	--	K11996|2.41295e-78|csv:101225615|adenylyltransferase and sulfurtransferase MOCS3-like; K11996 adenylyltransferase and sulfurtransferase (A)	[H]	Coenzyme transport and metabolism	ThiF family;; MoeZ/MoeB domain;; Carbohydrate kinase;; Rhodanese-like domain	Molybdopterin-synthase sulfurtransferase 2 {ECO:0000255|HAMAP-Rule:MF_03049} OS=Zea mays (Maize) PE=2 SV=1	PREDICTED: adenylyltransferase and sulfurtransferase MOCS3-like [Cucumis sativus]
c37622.graph_c0	0.495435	5.05258	1.42453e-07	3.31089	up	--	--	--	--	[L]	Replication, recombination and repair	DDE superfamily endonuclease;; Plant transposon protein;; Transposase DDE domain	--	PREDICTED: uncharacterized protein LOC103958625 [Pyrus x bretschneideri]
c38422.graph_c0	3.60026	15.0986	0.000571987	2.07361	up	--	--	--	--	--	--	Domain of unknown function (DUF4220);; Protein of unknown function, DUF594	--	PREDICTED: uncharacterized protein LOC103324630 [Prunus mume]
c39394.graph_c0	5.47455	0.627161	1.61399e-07	-3.08553	down	[V]	Defense mechanisms	Biological Process: drug transmembrane transport (GO:0006855);; Molecular Function: drug transmembrane transporter activity (GO:0015238);; Molecular Function: antiporter activity (GO:0015297);; Cellular Component: membrane (GO:0016020);;	K03327|0|vvi:100249871|MATE efflux family protein 5; K03327 multidrug resistance protein, MATE family (A)	[R]	General function prediction only	MatE	MATE efflux family protein 5 GN=F3L12.12 OS=Arabidopsis thaliana (Mouse-ear cress) PE=3 SV=1	hypothetical protein VITISV_019282 [Vitis vinifera]
c10655.graph_c0	4.87187	0	7.43167e-05	-5.50184	down	--	--	--	--	--	--	--	--	hypothetical protein L484_012157 [Morus notabilis]
c22565.graph_c0	2.86257	0.397188	0.000419943	-2.76565	down	[J]	Translation, ribosomal structure and biogenesis	--	K01166|1.9005e-26|pper:PRUPE_ppa009963mg|hypothetical protein; K01166 ribonuclease T2 [EC:3.1.27.1] (A)	[A]	RNA processing and modification	Ribonuclease T2 family	Ribonuclease 2 (Precursor) GN=RNS2 OS=Arabidopsis thaliana (Mouse-ear cress) PE=2 SV=1	RNase-like protein [Calystegia sepium]
c23723.graph_c0	5.35362	25.6221	0.000135847	2.25985	up	--	--	Biological Process: response to organic substance (GO:0010033);; Biological Process: single-organism cellular process (GO:0044763);; Biological Process: regulation of cellular process (GO:0050794);; Biological Process: response to oxygen-containing compound (GO:1901700);;	--	[O]	Posttranslational modification, protein turnover, chaperones	Glutaredoxin	Glutaredoxin-C9 GN=F3M18.8 OS=Arabidopsis thaliana (Mouse-ear cress) PE=1 SV=1	hypothetical protein L484_010533 [Morus notabilis]
c38057.graph_c0	2.04725	0.54853	0.0062397	-1.881	down	--	--	--	K03260|3.26135e-28|cam:101503711|eukaryotic translation initiation factor 4G-like; K03260 translation initiation factor 4G (A)	[O]	Posttranslational modification, protein turnover, chaperones	MIF4G domain;; Thioredoxin;; Thioredoxin-like domain;; Thioredoxin domain;; Thioredoxin-like;; AhpC/TSA family;; F plasmid transfer operon protein;; Protein of unknown function, DUF393;; Hydrogenase-1 expression protein HyaE;; Glutaredoxin-like domain (DUF836);; Glutaredoxin	Eukaryotic translation initiation factor 4G OS=Triticum aestivum (Wheat) PE=1 SV=1	PREDICTED: eukaryotic translation initiation factor 4G-like isoform X3 [Cicer arietinum]
c34539.graph_c0	3.74211	14.0601	0.00414942	1.91213	up	--	--	--	--	--	--	SOUL heme-binding protein	--	PREDICTED: heme-binding protein 2-like [Prunus mume]
c20991.graph_c0	5.50809	33.6021	1.16121e-06	2.61351	up	[F]	Nucleotide transport and metabolism	Molecular Function: catalytic activity (GO:0003824);; Biological Process: nucleoside metabolic process (GO:0009116);;	--	--	--	Phosphorylase superfamily	Bark storage protein A (Precursor) GN=BSPA OS=Populus deltoides (Eastern poplar) PE=2 SV=1	PREDICTED: bark storage protein A [Vitis vinifera]
c42900.graph_c0	0	1.07126	0.000925691	5.14197	up	--	--	--	--	--	--	Domain of unknown function (DUF4216)	--	hypothetical protein VITISV_030059 [Vitis vinifera]
c28710.graph_c0	2.12582	0.0825895	1.68572e-06	-4.33885	down	[K]	Transcription	Molecular Function: sequence-specific DNA binding transcription factor activity (GO:0003700);; Cellular Component: nucleus (GO:0005634);; Biological Process: regulation of transcription, DNA-templated (GO:0006355);; Molecular Function: sequence-specific DNA binding (GO:0043565);;	K09338|0|tcc:TCM_044944|Homeobox-leucine zipper protein HDG11; K09338 homeobox-leucine zipper protein (A)	--	--	START domain;; Homeobox domain	Homeobox-leucine zipper protein HDG11 GN=T9L24.43 OS=Arabidopsis thaliana (Mouse-ear cress) PE=1 SV=1	Homeobox-leucine zipper protein HDG11 [Morus notabilis]
c39651.graph_c0	2.24519	0.0454308	3.29322e-07	-4.99745	down	[R]	General function prediction only	Molecular Function: L-glucuronate reductase activity (GO:0047939);; Molecular Function: uronate dehydrogenase activity (GO:0050388);; Biological Process: oxidation-reduction process (GO:0055114);;	K00011|0|tcc:TCM_011190|NAD(P)-linked oxidoreductase superfamily protein, putative; K00011 aldehyde reductase [EC:1.1.1.21] (A)	[R]	General function prediction only	Aldo/keto reductase family	D-galacturonate reductase GN=GALUR OS=Fragaria ananassa (Strawberry) PE=1 SV=1	NAD(P)-linked oxidoreductase superfamily protein, putative [Theobroma cacao]
c28558.graph_c0	8.25844	0.862487	4.11199e-06	-3.17994	down	--	--	Molecular Function: nucleic acid binding (GO:0003676);; Molecular Function: ionotropic glutamate receptor activity (GO:0004970);; Molecular Function: extracellular-glutamate-gated ion channel activity (GO:0005234);; Biological Process: ion transport (GO:0006811);; Molecular Function: zinc ion binding (GO:0008270);; Biological Process: DNA integration (GO:0015074);; Cellular Component: integral co…	K13496|1.89987e-46|pop:POPTR_0008s08210g|hypothetical protein (A)	[GC]	--	UDP-glucoronosyl and UDP-glucosyl transferase	UDP-glycosyltransferase 73C4 GN=UGT73C4 OS=Arabidopsis thaliana (Mouse-ear cress) PE=2 SV=1	PREDICTED: uncharacterized protein LOC104878228 [Vitis vinifera]
c18959.graph_c0	1.26704	0	0.00107723	-5.09737	down	[MG]	--	Molecular Function: nucleotide binding (GO:0000166);; Cellular Component: mitochondrion (GO:0005739);; Cellular Component: vacuole (GO:0005773);; Cellular Component: chloroplast stroma (GO:0009570);; Biological Process: stomatal complex morphogenesis (GO:0010103);; Biological Process: mRNA modification (GO:0016556);;	--	[G]	Carbohydrate transport and metabolism	--	--	PREDICTED: uncharacterized protein LOC102627312 [Citrus sinensis]
c27959.graph_c0	1.42527	0.074828	1.47719e-07	-4.065	down	--	--	Molecular Function: nucleic acid binding (GO:0003676);; Molecular Function: catalytic activity (GO:0003824);; Biological Process: DNA metabolic process (GO:0006259);;	--	--	--	Domain of unknown function (DUF4283);; Endonuclease/Exonuclease/phosphatase family	--	hypothetical protein L484_025093 [Morus notabilis]
c27880.graph_c0	1.35643	0.299421	0.00542561	-2.13904	down	--	--	--	--	[K]	Transcription	Transcription factor S-II (TFIIS), central domain;; SPOC domain;; PHD-finger	--	hypothetical protein RO3G_10492 [Lichtheimia corymbifera JMRC:FSU:9682]
c24834.graph_c0	5.26495	0	1.11022e-16	-7.99886	down	[G]	Carbohydrate transport and metabolism	Molecular Function: catalytic activity (GO:0003824);;	K01188|1.21358e-167|pmum:103339620|beta-glucosidase 12-like; K01188 beta-glucosidase [EC:3.2.1.21] (A)	[G]	Carbohydrate transport and metabolism	Glycosyl hydrolase family 1;; Glycosyl hydrolase family 1;; Glycosyl hydrolase family 1	Beta-glucosidase 12 (Precursor) OS=Oryza sativa subsp. japonica (Rice) PE=2 SV=2	hypothetical protein JCGZ_07925 [Jatropha curcas]
c29805.graph_c0	17.1375	3.54824	7.1375e-05	-2.25687	down	[E]	Amino acid transport and metabolism	Biological Process: amino acid transmembrane transport (GO:0003333);; Molecular Function: polyamine transmembrane transporter activity (GO:0015203);; Molecular Function: cationic amino acid transmembrane transporter activity (GO:0015326);; Cellular Component: integral component of membrane (GO:0016021);; Biological Process: sterol biosynthetic process (GO:0016126);; Biological Process: sphingoid …	--	[E]	Amino acid transport and metabolism	Amino acid permease;; Amino acid permease	Probable polyamine transporter At3g13620 GN=At3g13620 OS=Arabidopsis thaliana (Mouse-ear cress) PE=2 SV=1	putative amino acid permease YfnA [Morus notabilis]
c23554.graph_c0	2.39359	0	0.000175935	-5.3792	down	--	--	Cellular Component: chloroplast (GO:0009507);; Cellular Component: membrane (GO:0016020);;	--	--	--	--	WAT1-related protein At4g28040 GN=At4g28040 OS=Arabidopsis thaliana (Mouse-ear cress) PE=2 SV=1	PREDICTED: LOW QUALITY PROTEIN: auxin-induced protein 5NG4-like [Cucumis sativus]
c21638.graph_c0	1.04144	0	0.00172826	-5.01739	down	--	--	--	--	[DR]	--	--	--	TRAF-like family protein, putative [Theobroma cacao]
c25962.graph_c0	1.06574	4.25238	0.00513377	1.99067	up	--	--	--	--	[E]	Amino acid transport and metabolism	Transmembrane amino acid transporter protein	Lysine histidine transporter-like 8 GN=AATL1 OS=Arabidopsis thaliana (Mouse-ear cress) PE=1 SV=1	hypothetical protein L484_014346 [Morus notabilis]
c38261.graph_c0	0.730422	11.5212	8.6553e-13	3.96044	up	--	--	--	--	[R]	General function prediction only	gag-polypeptide of LTR copia-type;; Domain of unknown function (DUF4219)	--	hypothetical protein L484_018322 [Morus notabilis]
c8447.graph_c0	0	4.84479	1.82851e-08	6.48351	up	--	--	Molecular Function: monooxygenase activity (GO:0004497);; Molecular Function: iron ion binding (GO:0005506);; Cellular Component: endoplasmic reticulum (GO:0005783);; Molecular Function: electron carrier activity (GO:0009055);; Molecular Function: oxidoreductase activity, acting on paired donors, with incorporation or reduction of molecular oxygen (GO:0016705);; Molecular Function: heme binding (…	--	[QI]	--	Cytochrome P450	Cytochrome P450 704C1 GN=CYP704C1 OS=Pinus taeda (Loblolly pine) PE=2 SV=1	PREDICTED: cytochrome P450 704C1-like isoform X2 [Citrus sinensis]
c38739.graph_c0	2.78261	0.173247	2.70625e-07	-3.854	down	--	--	--	--	[R]	General function prediction only	Ankyrin repeats (3 copies);; Ankyrin repeats (many copies);; Ankyrin repeat;; Ankyrin repeats (many copies);; Ankyrin repeat	--	PREDICTED: uncharacterized protein LOC101298415 [Fragaria vesca subsp. vesca]
c25935.graph_c0	28.903	4.27076	1.40789e-07	-2.74454	down	[G]	Carbohydrate transport and metabolism	Molecular Function: alpha-amylase activity (GO:0004556);; Molecular Function: calcium ion binding (GO:0005509);; Biological Process: carbohydrate metabolic process (GO:0005975);;	K01176|0|pop:POPTR_0002s12790g|hypothetical protein; K01176 alpha-amylase [EC:3.2.1.1] (A)	[G]	Carbohydrate transport and metabolism	Alpha-amylase C-terminal beta-sheet domain;; Alpha amylase, catalytic domain;; Glycosyl hydrolase family 70	Alpha-amylase (Precursor) GN=AMY1.1 OS=Vigna mungo (Black gram) PE=2 SV=1	hypothetical protein L484_006340 [Morus notabilis]
c25234.graph_c0	0	1.7019	1.57648e-07	6.26381	up	--	--	--	--	--	--	--	Putative disease resistance protein At5g47280 GN=At5g47280 OS=Arabidopsis thaliana (Mouse-ear cress) PE=3 SV=1	PREDICTED: disease resistance protein RGA2-like [Pyrus x bretschneideri]
c6930.graph_c0	6.94584	0	0.000676895	-5.17316	down	--	--	Molecular Function: sequence-specific DNA binding transcription factor activity (GO:0003700);; Cellular Component: nucleus (GO:0005634);; Biological Process: regulation of transcription, DNA-templated (GO:0006355);; Molecular Function: sequence-specific DNA binding (GO:0043565);; Molecular Function: protein heterodimerization activity (GO:0046982);;	--	[K]	Transcription	--	Nuclear transcription factor Y subunit B-3 OS=Arabidopsis thaliana (Mouse-ear cress) PE=2 SV=1	hypothetical protein MIMGU_mgv1a022879mg [Erythranthe guttata]
c6573.graph_c0	0	3.62497	0.0036721	4.90168	up	--	--	--	--	--	--	--	--	conserved hypothetical protein [Ricinus communis]
c16594.graph_c0	4.28907	0.633929	0.00315045	-2.65534	down	--	--	--	--	--	--	--	--	hypothetical protein SNOG_13993 [Phaeosphaeria nodorum SN15]
c24114.graph_c0	0	3.46996	1.01633e-05	5.78587	up	--	--	--	K10994|3.64491e-07|pop:POPTR_0013s01820g|POPTRDRAFT_806774; cell cycle checkpoint control family protein; K10994 cell cycle checkpoint control protein RAD9A [EC:3.1.11.2] (A)	[DL]	--	--	--	hypothetical protein POPTR_0013s01820g [Populus trichocarpa]
c40351.graph_c0	4.14021	0	7.43167e-05	-5.50184	down	--	--	--	--	--	--	Lipoprotein amino terminal region	--	--
c11215.graph_c0	0.662009	0	0.00455993	-4.84274	down	--	--	--	--	--	--	--	Uncharacterized protein At4g04980 GN=At4g04980 OS=Arabidopsis thaliana (Mouse-ear cress) PE=2 SV=1	hypothetical protein L484_008637 [Morus notabilis]
c13236.graph_c0	0	2.441	0.000249764	5.34789	up	--	--	--	--	--	--	--	--	hypothetical protein POPTR_0002s03290g [Populus trichocarpa]
c9493.graph_c0	0	2.26245	0.000593806	5.21392	up	--	--	Biological Process: metabolic process (GO:0008152);;	--	[Q]	Secondary metabolites biosynthesis, transport and catabolism	--	11-beta-hydroxysteroid dehydrogenase-like 6 GN=HSD6 OS=Arabidopsis thaliana (Mouse-ear cress) PE=2 SV=1	PREDICTED: 11-beta-hydroxysteroid dehydrogenase-like 4A [Eucalyptus grandis]
c14835.graph_c0	2.06914	0	2.14556e-05	-5.66822	down	[G]	Carbohydrate transport and metabolism	--	K02429|1.89059e-60|ppp:PHYPADRAFT_173818|hypothetical protein; K02429 MFS transporter, FHS family, L-fucose permease (A)	--	--	--	--	hypothetical protein A1Q2_00038 [Trichosporon asahii var. asahii CBS 8904]
c41152.graph_c0	0	1.54237	0.0059043	4.81179	up	[E]	Amino acid transport and metabolism	--	K03294|1.21363e-86|vvi:100263534|cationic amino acid transporter 1; K03294 basic amino acid/polyamine antiporter, APA family (A)	[E]	Amino acid transport and metabolism	Amino acid permease;; Amino acid permease	Cationic amino acid transporter 1 GN=F7J7.60 OS=Arabidopsis thaliana (Mouse-ear cress) PE=1 SV=1	Cationic amino acid transporter 1 [Morus notabilis]
c31956.graph_c0	3.50131	0.377855	0.000176516	-3.08904	down	--	--	--	K16292|2.87781e-35|gmx:100818606|vignain-like; K16292 KDEL-tailed cysteine endopeptidase [EC:3.4.22.-] (A)	[O]	Posttranslational modification, protein turnover, chaperones	Papain family cysteine protease;; Cathepsin propeptide inhibitor domain (I29)	Senescence-specific cysteine protease SAG12 {ECO:0000305} (Precursor) OS=Arabidopsis thaliana (Mouse-ear cress) PE=1 SV=1	predicted protein [Hordeum vulgare subsp. vulgare]
c28163.graph_c0	0.424127	22.1932	0	5.6268	up	--	--	--	--	--	--	Dirigent-like protein	Dirigent protein 21 (Precursor) GN=DIR21 OS=Arabidopsis thaliana (Mouse-ear cress) PE=3 SV=1	PREDICTED: dirigent protein 22 [Vitis vinifera]
c38913.graph_c0	0.185374	10.1007	0	5.70317	up	[RTKL]	--	--	K06228|0|pmum:103333746|serine/threonine-protein kinase TIO-like; K06228 fused [EC:2.7.11.1] (A)	--	--	HEAT repeat;; Armadillo/beta-catenin-like repeat;; Protein kinase domain;; Protein tyrosine kinase;; Phosphotransferase enzyme family;; Armadillo/beta-catenin-like repeat;; Protein kinase domain	Serine/threonine-protein kinase TIO GN=F14I3.15 OS=Arabidopsis thaliana (Mouse-ear cress) PE=1 SV=1	hypothetical protein JCGZ_00576 [Jatropha curcas]
c24107.graph_c0	1.62239	0.0187592	4.12147e-11	-5.79789	down	--	--	--	K13459|0|tcc:TCM_032179|LRR and NB-ARC domains-containing disease resistance protein, putative (A)	[T]	Signal transduction mechanisms	NB-ARC domain;; Leucine Rich repeats (2 copies);; Leucine rich repeat;; AAA domain	Disease resistance protein At4g27190 GN=At4g27190 OS=Arabidopsis thaliana (Mouse-ear cress) PE=2 SV=1	Disease resistance protein RFL1 [Morus notabilis]
c17337.graph_c0	3.49118	0.505022	0.00248138	-2.68601	down	--	--	--	K03526|3.25225e-06|pvu:PHAVU_005G135800g|hypothetical protein; K03526 (E)-4-hydroxy-3-methylbut-2-enyl-diphosphate synthase [EC:1.17.7.1 1.17.7.3] (A)	--	--	--	4-hydroxy-3-methylbut-2-en-1-yl diphosphate synthase, chloroplastic (Precursor) OS=Oryza sativa subsp. japonica (Rice) PE=2 SV=1	--
c28499.graph_c0	8.7645	0.243218	2.07283e-05	-4.54773	down	--	--	--	K12874|2.567e-09|pper:PRUPE_ppa000166mg|hypothetical protein; K12874 intron-binding protein aquarius (A)	--	--	--	--	hypothetical protein PRUPE_ppa000166mg [Prunus persica]
c23567.graph_c0	0.102449	3.03491	1.75109e-07	4.56595	up	--	--	--	--	--	--	TNP1/EN/SPM transposase;; Plant transposase (Ptta/En/Spm family)	--	hypothetical protein L484_017777 [Morus notabilis]
c36311.graph_c0	13.4274	2.40018	5.19345e-06	-2.46942	down	--	--	--	--	--	--	Collagen triple helix repeat (20 copies)	--	--
c36804.graph_c0	3.37194	0.661308	0.000147713	-2.32506	down	[L]	Replication, recombination and repair	--	--	[R]	General function prediction only	Retrotransposon gag protein;; Reverse transcriptase (RNA-dependent DNA polymerase);; Reverse transcriptase (RNA-dependent DNA polymerase)	RNA-directed DNA polymerase homolog OS=Oenothera berteroana (Bertero&apos;s evening primrose) PE=4 SV=1	PREDICTED: uncharacterized protein LOC104768172 [Camelina sativa]
c8264.graph_c0	1.34851	0	0.00455993	-4.84274	down	--	--	--	--	--	--	--	--	non-ltr retroelement reverse transcriptase [Rosa rugosa]
c36013.graph_c0	3.94586	14.9815	0.00237719	1.93072	up	--	--	--	--	--	--	UAA transporter family	--	PREDICTED: crt homolog 1 [Prunus mume]
c28325.graph_c0	3.15903	0.151894	3.58051e-09	-4.22454	down	--	--	--	--	--	--	--	Putative F-box/FBD/LRR-repeat protein At1g78760 GN=At1g78760 OS=Arabidopsis thaliana (Mouse-ear cress) PE=3 SV=1	PREDICTED: F-box/LRR-repeat protein At3g58900-like [Prunus mume]
c25451.graph_c0	0.903494	5.07018	0.00659948	2.4294	up	--	--	Cellular Component: mitochondrial matrix (GO:0005759);;	K15414|2.81982e-79|mdm:103438714|uncharacterized protein At2g39795, mitochondrial-like; K15414 complement component 1 Q subcomponent-binding protein, mitochondrial (A)	[C]	Energy production and conversion	Mitochondrial glycoprotein	Uncharacterized protein At2g39795, mitochondrial (Precursor) GN=At2g39795 OS=Arabidopsis thaliana (Mouse-ear cress) PE=2 SV=1	PREDICTED: uncharacterized protein At2g39795, mitochondrial-like [Malus domestica]
c7997.graph_c0	0	1.82095	0.000108022	5.47046	up	--	--	--	K05643|7.87668e-08|mus:103973989|ABC transporter A family member 1; K05643 ATP-binding cassette, subfamily A (ABC1), member 3 (A)	[IR]	--	--	ABC transporter A family member 1 GN=T32G6.22 OS=Arabidopsis thaliana (Mouse-ear cress) PE=2 SV=2	PREDICTED: ABC transporter A family member 1 [Musa acuminata subsp. malaccensis]
c20850.graph_c0	1.01612	0.0563953	0.000157496	-3.83089	down	--	--	--	--	[GC]	--	UDP-glucoronosyl and UDP-glucosyl transferase	Hydroquinone glucosyltransferase GN=AS OS=Rauvolfia serpentina (Serpentine wood) PE=1 SV=1	PREDICTED: anthocyanidin 3-O-glucosyltransferase 2-like [Prunus mume]
c34118.graph_c0	9.52162	1.71148	1.91053e-05	-2.45457	down	--	--	--	--	--	--	bHLH-MYC and R2R3-MYB transcription factors N-terminal;; bHLH-MYC and R2R3-MYB transcription factors N-terminal	Transcription factor bHLH155 GN=BHLH155 OS=Arabidopsis thaliana (Mouse-ear cress) PE=2 SV=1	Serine/threonine-protein kinase WNK-related isoform 1 [Theobroma cacao]
c6860.graph_c0	23.8178	5.12809	0.000511843	-2.19177	down	--	--	Cellular Component: nucleus (GO:0005634);; Biological Process: regulation of sulfur utilization (GO:0006792);; Biological Process: cellular response to sulfur starvation (GO:0010438);;	--	--	--	--	Protein SULFUR DEFICIENCY-INDUCED 1 {ECO:0000303|PubMed:19154231} OS=Arabidopsis thaliana (Mouse-ear cress) PE=2 SV=1	PREDICTED: uncharacterized protein LOC101299253 [Fragaria vesca subsp. vesca]
c20623.graph_c0	0.131921	1.98601	0.000902751	3.60191	up	[J]	Translation, ribosomal structure and biogenesis	Molecular Function: structural constituent of ribosome (GO:0003735);; Cellular Component: ribosome (GO:0005840);; Biological Process: translation (GO:0006412);;	K02984|7.19004e-106|csl:COCSUDRAFT_27621|ribosomal protein S3Ae; K02984 small subunit ribosomal protein S3Ae (A)	[J]	Translation, ribosomal structure and biogenesis	Ribosomal S3Ae family	40S ribosomal protein S3a {ECO:0000255|HAMAP-Rule:MF_03122} GN=CHLREDRAFT_168484 OS=Chlamydomonas reinhardtii (Chlamydomonas smithii) PE=1 SV=1	hypothetical protein PHSY_000384 [Pseudozyma hubeiensis SY62]
c19805.graph_c0	0.0794438	2.9707	4.49835e-09	4.8993	up	--	--	--	--	[R]	General function prediction only	--	Putative ribonuclease H protein At1g65750 GN=At1g65750 OS=Arabidopsis thaliana (Mouse-ear cress) PE=3 SV=1	PREDICTED: putative ribonuclease H protein At1g65750-like [Citrus sinensis]
c45402.graph_c0	0	1.2983	0.00956537	4.71591	up	--	--	Molecular Function: catalytic activity (GO:0003824);; Biological Process: nucleobase-containing compound metabolic process (GO:0006139);; Biological Process: cellular biosynthetic process (GO:0044249);; Biological Process: small molecule metabolic process (GO:0044281);; Molecular Function: metal ion binding (GO:0046872);; Molecular Function: organic cyclic compound binding (GO:0097159);; Molecula…	--	[R]	General function prediction only	Reverse transcriptase (RNA-dependent DNA polymerase);; Reverse transcriptase (RNA-dependent DNA polymerase)	Endonuclease OS=Nicotiana tabacum (Common tobacco) PE=2 SV=1	retrotransposon protein, putative, Ty1-copia subclass [Oryza sativa Japonica Group]
c3811.graph_c0	0	1.20204	0.00956537	4.71591	up	--	--	--	--	[R]	General function prediction only	--	--	hypothetical protein AMTR_s00876p00007370, partial [Amborella trichopoda]
c33323.graph_c0	0.364791	2.51952	0.00059259	2.72611	up	[R]	General function prediction only	Molecular Function: iron ion binding (GO:0005506);; Molecular Function: naringenin 3-dioxygenase activity (GO:0045486);; Biological Process: oxidation-reduction process (GO:0055114);;	K06892|0|pop:POPTR_0011s15310g|POPTRDRAFT_889091; hypothetical protein; K06892 feruloyl-CoA ortho-hydroxylase [EC:1.14.11.-] (A)	[QR]	--	2OG-Fe(II) oxygenase superfamily;; non-haem dioxygenase in morphine synthesis N-terminal	Naringenin,2-oxoglutarate 3-dioxygenase GN=FHT OS=Callistephus chinensis (China aster) PE=2 SV=1	Hyoscyamine 6-dioxygenase [Morus notabilis]
c19032.graph_c0	0.105789	4.82922	7.85649e-07	4.91496	up	--	--	--	--	--	--	--	--	hypothetical protein L484_011166 [Morus notabilis]
c38367.graph_c0	6.4699	50.4617	6.37459e-09	2.97129	up	[O]	Posttranslational modification, protein turnover, chaperones	Molecular Function: serine-type endopeptidase activity (GO:0004252);; Cellular Component: extracellular region (GO:0005576);; Biological Process: proteolysis (GO:0006508);; Molecular Function: identical protein binding (GO:0042802);; Biological Process: negative regulation of catalytic activity (GO:0043086);;	--	--	--	Subtilase family;; Peptidase inhibitor I9	Subtilisin-like protease (Precursor) GN=At5g67360 OS=Arabidopsis thaliana (Mouse-ear cress) PE=1 SV=1	PREDICTED: subtilisin-like protease [Prunus mume]
c12593.graph_c0	1.66597	0.0577893	0.000256218	-4.23129	down	--	--	--	--	--	--	S-locus glycoprotein family;; D-mannose binding lectin;; PAN-like domain	S-locus-specific glycoprotein S13 (Precursor) GN=SLSG OS=Brassica oleracea (Wild cabbage) PE=2 SV=2	hypothetical protein EUGRSUZ_F00872 [Eucalyptus grandis]
c32834.graph_c0	30.3215	120.042	0.00138693	1.9943	up	[J]	Translation, ribosomal structure and biogenesis	Biological Process: mitotic G2 phase (GO:0000085);; Biological Process: endonucleolytic cleavage involved in rRNA processing (GO:0000478);; Biological Process: RNA methylation (GO:0001510);; Cellular Component: nucleolus (GO:0005730);; Cellular Component: cytosol (GO:0005829);; Biological Process: purine nucleotide biosynthetic process (GO:0006164);; Biological Process: tRNA processing (GO:000803…	K14563|4.7393e-163|pper:PRUPE_ppa010543mg|hypothetical protein; K14563 rRNA 2'-O-methyltransferase fibrillarin [EC:2.1.1.-] (A)	[A]	RNA processing and modification	Fibrillarin;; tRNA methyltransferase complex GCD14 subunit	Mediator of RNA polymerase II transcription subunit 36a GN=L73G19.10 OS=Arabidopsis thaliana (Mouse-ear cress) PE=1 SV=2	hypothetical protein PRUPE_ppa010543mg [Prunus persica]
c24299.graph_c0	5.52832	0.735542	4.02282e-06	-2.86592	down	--	--	--	--	--	--	--	--	hypothetical protein PTRG_00774 [Pyrenophora tritici-repentis Pt-1C-BFP]
c31381.graph_c0	0.124693	6.41883	1.44698e-07	5.08639	up	--	--	--	--	[T]	Signal transduction mechanisms	NB-ARC domain	Putative disease resistance protein RGA1 GN=RGA1 OS=Solanum bulbocastanum (Wild potato) PE=2 SV=2	PREDICTED: putative disease resistance protein RGA4 [Vitis vinifera]
c26677.graph_c0	1.55192	0	7.43167e-05	-5.50184	down	--	--	Cellular Component: membrane (GO:0016020);;	--	--	--	Membrane-associating domain	--	hypothetical protein SETTUDRAFT_162571 [Setosphaeria turcica Et28A]
c9443.graph_c0	2.23266	0.0361417	1.17044e-08	-5.31615	down	--	--	--	--	--	--	Petal formation-expressed	Probable F-box protein At4g22030 GN=At4g22030 OS=Arabidopsis thaliana (Mouse-ear cress) PE=4 SV=1	hypothetical protein POPTR_0004s00960g [Populus trichocarpa]
c24335.graph_c0	0.247747	24.8649	0	6.42221	up	--	--	Cellular Component: extracellular region (GO:0005576);; Biological Process: defense response (GO:0006952);; Molecular Function: guiding stereospecific synthesis activity (GO:0042349);; Biological Process: (-)-pinoresinol biosynthetic process (GO:1901599);;	--	--	--	Dirigent-like protein	Dirigent protein 5 (Precursor) GN=DIR5 OS=Arabidopsis thaliana (Mouse-ear cress) PE=2 SV=1	PREDICTED: dirigent protein 5-like [Eucalyptus grandis]
c20348.graph_c0	0.527366	0	0.00749841	-4.74679	down	--	--	--	K13862|2.50175e-22|ccp:CHC_T00008463001|putative sodium bicarbonate cotransporter; K13862 solute carrier family 4 (sodium borate transporter), member 11 (A)	[P]	Inorganic ion transport and metabolism	HCO3- transporter family	--	putative sodium bicarbonate cotransporter [Chondrus crispus]
c6983.graph_c0	61.8822	14.2155	0.0003962	-2.10672	down	--	--	--	--	--	--	Glycine rich protein family	Glycine-rich protein DC7.1 (Precursor) OS=Daucus carota (Wild carrot) PE=2 SV=1	hypothetical protein L484_020245 [Morus notabilis]
c18736.graph_c0	1.91036	0	0.00455993	-4.84274	down	--	--	--	--	[R]	General function prediction only	Ankyrin repeats (3 copies);; Ankyrin repeat;; Ankyrin repeats (many copies);; Ankyrin repeat	--	PREDICTED: uncharacterized protein LOC103343633 [Prunus mume]
c39506.graph_c0	2.60929	0	2.14556e-05	-5.66822	down	--	--	Cellular Component: chloroplast (GO:0009507);;	--	--	--	--	--	hypothetical protein L484_008766 [Morus notabilis]
c31293.graph_c0	2.09681	0.27521	0.00473064	-2.78903	down	[H]	Coenzyme transport and metabolism	Biological Process: heme biosynthetic process (GO:0006783);; Molecular Function: lyase activity (GO:0016829);; Molecular Function: metal ion binding (GO:0046872);;	--	[H]	Coenzyme transport and metabolism	Delta-aminolevulinic acid dehydratase	--	porphobilinogen synthase Hem2 [Schizosaccharomyces octosporus yFS286]
c16666.graph_c0	0	1.37426	0.000249764	5.34789	up	[GEPR]	--	Cellular Component: integral component of membrane (GO:0016021);; Molecular Function: substrate-specific transmembrane transporter activity (GO:0022891);; Biological Process: transmembrane transport (GO:0055085);;	--	[R]	General function prediction only	Sugar (and other) transporter	Hexose carrier protein HEX6 GN=HEX6 OS=Ricinus communis (Castor bean) PE=2 SV=1	monosaccharide transporter [Pseudozyma hubeiensis SY62]
c38897.graph_c0	23.7051	168.187	4.10783e-08	2.83513	up	--	--	--	K05391|3.99734e-30|fve:101308225|cyclic nucleotide-gated ion channel 1-like; K05391 cyclic nucleotide gated channel, other eukaryote (A)	[PT]	--	Cyclic nucleotide-binding domain	Cyclic nucleotide-gated ion channel 1 GN=CNGC1 OS=Arabidopsis thaliana (Mouse-ear cress) PE=1 SV=1	hypothetical protein L484_019728 [Morus notabilis]
c18081.graph_c0	0.55137	4.28421	0.00320712	2.83937	up	--	--	Cellular Component: intracellular membrane-bounded organelle (GO:0043231);;	K12897|2.32667e-14|csv:101217009|ankyrin repeat domain-containing protein, chloroplastic-like (A)	--	--	--	Ankyrin repeat domain-containing protein, chloroplastic (Precursor) GN=K2A18.13 OS=Arabidopsis thaliana (Mouse-ear cress) PE=1 SV=2	PREDICTED: ankyrin repeat domain-containing protein, chloroplastic-like [Cucumis sativus]
c38589.graph_c0	15.3909	0.899351	1.73195e-14	-4.06691	down	--	--	--	--	[R]	General function prediction only	Ankyrin repeats (3 copies);; Domain of unknown function;; Ankyrin repeats (many copies);; Ankyrin repeats (many copies);; Ankyrin repeat;; Ankyrin repeat;; Ankyrin repeats (3 copies);; Ankyrin repeats (many copies);; Ankyrin repeats (many copies);; Ankyrin repeat;; Ankyrin repeat;; Ankyrin repeats (many copies);; Ankyrin repeat;; Ankyrin repeat	Ankyrin repeat-containing protein At3g12360 GN=At3g12360 OS=Arabidopsis thaliana (Mouse-ear cress) PE=2 SV=1	Ankyrin repeat-containing protein [Morus notabilis]
c43052.graph_c0	0	1.19632	0.0036721	4.90168	up	--	--	--	--	[Q]	Secondary metabolites biosynthesis, transport and catabolism	--	ABC transporter G family member 33 GN=F3G5.7 OS=Arabidopsis thaliana (Mouse-ear cress) PE=2 SV=1	PREDICTED: pleiotropic drug resistance protein 3-like [Cucumis sativus]
c13131.graph_c0	3.25346	0.252797	0.00499606	-3.35423	down	[KL]	--	--	K15505|6.69403e-28|mdm:103432061|putative SWI/SNF-related matrix-associated actin-dependent regulator of chromatin subfamily A member 3-like 2 (A)	[KL]	--	--	Putative SWI/SNF-related matrix-associated actin-dependent regulator of chromatin subfamily A member 3-like 2 GN=At5g22750 OS=Arabidopsis thaliana (Mouse-ear cress) PE=2 SV=1	PREDICTED: putative SWI/SNF-related matrix-associated actin-dependent regulator of chromatin subfamily A member 3-like 2 [Malus domestica]
c36268.graph_c0	1.04003	0.0292796	1.3031e-08	-4.79925	down	--	--	--	--	--	--	PAN domain	--	--
c39431.graph_c0	8.00789	0.590717	8.03955e-07	-3.6334	down	--	--	Biological Process: pentacyclic triterpenoid biosynthetic process (GO:0019745);; Molecular Function: lupeol synthase activity (GO:0042299);;	K01853|2.67705e-79|fve:101308521|lupeol synthase-like; K01853 cycloartenol synthase [EC:5.4.99.8] (A)	[I]	Lipid transport and metabolism	--	Lupeol synthase GN=OSCBPW OS=Betula platyphylla (Asian white birch) PE=1 SV=1	PREDICTED: lupeol synthase-like [Fragaria vesca subsp. vesca]
c26882.graph_c0	2.89516	20.1908	2.90276e-07	2.80103	up	--	--	Biological Process: salicylic acid metabolic process (GO:0009696);; Biological Process: response to nitrate (GO:0010167);; Biological Process: nitrate transport (GO:0015706);; Biological Process: benzoate metabolic process (GO:0018874);; Biological Process: para-aminobenzoic acid metabolic process (GO:0046482);; Molecular Function: salicylic acid glucosyltransferase (ester-forming) activity (GO:0…	K13691|6.0662e-131|pxb:103956027|UDP-glycosyltransferase 74F2-like; K13691 pathogen-inducible salicylic acid glucosyltransferase [EC:2.4.1.-] (A)	[GC]	--	UDP-glucoronosyl and UDP-glucosyl transferase	UDP-glycosyltransferase 74F2 GN=F18O19.7 OS=Arabidopsis thaliana (Mouse-ear cress) PE=1 SV=1	UDP-glycosyltransferase 74F2 [Morus notabilis]
c11339.graph_c0	0	3.09781	4.83759e-06	5.87734	up	[P]	Inorganic ion transport and metabolism	Molecular Function: DNA binding (GO:0003677);; Molecular Function: cyanate hydratase activity (GO:0008824);; Biological Process: cyanate metabolic process (GO:0009439);;	K01725|2.60251e-18|gsl:Gasu_41020|cyanate lyase (EC:4.2.1.104); K01725 cyanate lyase [EC:4.2.1.104] (A)	--	--	Cyanate lyase C-terminal domain	Cyanate hydratase {ECO:0000255|HAMAP-Rule:MF_03139} GN=PHYPADRAFT_148136 OS=Physcomitrella patens subsp. patens (Moss) PE=3 SV=1	hypothetical protein PHSY_000146 [Pseudozyma hubeiensis SY62]
c21766.graph_c0	33.2914	4.08234	4.62806e-09	-3.01216	down	--	--	Molecular Function: diacylglycerol O-acyltransferase activity (GO:0004144);; Biological Process: glycerolipid biosynthetic process (GO:0045017);;	--	--	--	Protein of unknown function (DUF1298);; Wax ester synthase-like Acyl-CoA acyltransferase domain;; Protein of unknown function (DUF1298)	O-acyltransferase WSD1 GN=WSD1 OS=Arabidopsis thaliana (Mouse-ear cress) PE=2 SV=1	O-acyltransferase WSD1 [Morus notabilis]
c36650.graph_c0	3.6771	0.438597	5.09858e-07	-3.02463	down	[S]	Function unknown	--	--	[T]	Signal transduction mechanisms	NB-ARC domain;; Leucine Rich repeats (2 copies)	Putative disease resistance RPP13-like protein 1 GN=RPPL1 OS=Arabidopsis thaliana (Mouse-ear cress) PE=3 SV=1	PREDICTED: putative disease resistance protein At3g14460 isoform X1 [Pyrus x bretschneideri]
c33353.graph_c0	10.4915	2.3849	0.000784638	-2.11611	down	--	--	--	--	--	--	B3 DNA binding domain;; B3 DNA binding domain	B3 domain-containing protein REM19 GN=F13F21.8 OS=Arabidopsis thaliana (Mouse-ear cress) PE=1 SV=1	B3 domain-containing transcription factor VRN1 [Morus notabilis]
c39425.graph_c0	5.76658	0	1.01213e-06	-6.03612	down	--	--	--	K12447|1.95034e-07|pper:PRUPE_ppa003010mg|hypothetical protein; K12447 UDP-sugar pyrophosphorylase [EC:2.7.7.64] (A)	[M]	Cell wall/membrane/envelope biogenesis	--	UDP-sugar pyrophosphorylase GN=USP OS=Cucumis melo (Muskmelon) PE=1 SV=1	hypothetical protein PRUPE_ppa003010mg [Prunus persica]
c30402.graph_c0	2.88921	0.506033	0.0028486	-2.44528	down	--	--	--	K18789|1.33073e-15|mdm:103434368|probable glycosyltransferase At5g20260 (A)	[GMW]	--	--	Probable glycosyltransferase At5g20260 GN=At5g20260 OS=Arabidopsis thaliana (Mouse-ear cress) PE=3 SV=3	Protein arginine N-methyltransferase 1.5 [Morus notabilis]
c17335.graph_c0	2.46078	0	9.66919e-06	-5.76936	down	--	--	--	--	[R]	General function prediction only	Reverse transcriptase-like	--	PREDICTED: putative ribonuclease H protein At1g65750-like [Citrus sinensis]
c11945.graph_c0	0	3.26982	6.99326e-06	5.83233	up	--	--	--	K17471|2.36898e-09|rcu:RCOM_0926970|sulfate transporter, putative; K17471 sulfate transporter 3 (A)	--	--	--	--	hypothetical protein JCGZ_13227 [Jatropha curcas]
c6649.graph_c0	0	5.28146	0.000249764	5.34789	up	--	--	--	--	--	--	--	--	hypothetical protein CICLE_v10014504mg [Citrus clementina]
c7794.graph_c0	5.34857	0	1.34885e-08	-6.48583	down	--	--	Biological Process: sporocarp development involved in asexual reproduction (GO:0000905);; Cellular Component: extracellular region (GO:0005576);; Biological Process: sexual sporulation resulting in formation of a cellular spore (GO:0043935);; Biological Process: phialide development (GO:0070790);;	--	--	--	--	--	hypothetical protein PTT_17579 [Pyrenophora teres f. teres 0-1]
c19852.graph_c0	3.04105	0.498207	0.000443213	-2.55319	down	--	--	Molecular Function: zinc ion binding (GO:0008270);;	K10144|2.46701e-177|pxb:103958561|RING finger and CHY zinc finger domain-containing protein 1-like; K10144 RING finger and CHY zinc finger domain-containing protein 1 [EC:6.3.2.19] (A)	[R]	General function prediction only	Zinc-ribbon;; CHY zinc finger;; Ring finger domain;; Zinc finger, C3HC4 type (RING finger)	--	PREDICTED: RING finger and CHY zinc finger domain-containing protein 1-like [Pyrus x bretschneideri]
c30158.graph_c0	9.25759	2.55795	0.00640256	-1.83987	down	[O]	Posttranslational modification, protein turnover, chaperones	Molecular Function: ATP binding (GO:0005524);; Cellular Component: cytoplasm (GO:0005737);; Biological Process: protein folding (GO:0006457);; Molecular Function: unfolded protein binding (GO:0051082);;	K09497|0|sita:101785838|T-complex protein 1 subunit epsilon-like; K09497 T-complex protein 1 subunit epsilon (A)	[O]	Posttranslational modification, protein turnover, chaperones	TCP-1/cpn60 chaperonin family	T-complex protein 1 subunit epsilon {ECO:0000303|PubMed:11599560} GN=F21J9.12 OS=Arabidopsis thaliana (Mouse-ear cress) PE=1 SV=1	predicted protein [Hordeum vulgare subsp. vulgare]
c14048.graph_c0	1.49655	0.111812	0.0034784	-3.40963	down	--	--	Biological Process: metabolic process (GO:0008152);; Molecular Function: anthocyanidin 3-O-glucosyltransferase activity (GO:0047213);;	K13496|4.90025e-101|pmum:103339788|UDP-glycosyltransferase 73C3-like; K13496 UDP-glucosyl transferase 73C [EC:2.4.1.-] (A)	[GC]	--	UDP-glucoronosyl and UDP-glucosyl transferase	UDP-glycosyltransferase 73C3 GN=UGT73C3 OS=Arabidopsis thaliana (Mouse-ear cress) PE=2 SV=1	PREDICTED: UDP-glycosyltransferase 73C3-like [Prunus mume]
c23980.graph_c0	1.76006	0	4.87995e-05	-5.55946	down	[P]	Inorganic ion transport and metabolism	--	K01530|1.04476e-38|cit:102622310|putative phospholipid-transporting ATPase 4-like; K01530 phospholipid-translocating ATPase [EC:3.6.3.1] (A)	[R]	General function prediction only	--	Putative phospholipid-transporting ATPase 4 GN=ALA4 OS=Arabidopsis thaliana (Mouse-ear cress) PE=3 SV=2	Putative phospholipid-transporting ATPase 5 [Morus notabilis]
c34159.graph_c0	36.5276	496.733	4.4853e-14	3.77454	up	[S]	Function unknown	Cellular Component: extracellular region (GO:0005576);;	K13449|1.92242e-81|cic:CICLE_v10029431mg|hypothetical protein; K13449 pathogenesis-related protein 1 (A)	[S]	Function unknown	Cysteine-rich secretory protein family;; Transcriptional activator	Pathogenesis-related protein 1 (Precursor) GN=At2g14610 OS=Arabidopsis thaliana (Mouse-ear cress) PE=1 SV=1	pathogenesis related protein 1 isoform 1 [Ficus pumila var. awkeotsang]
c39321.graph_c0	27.0741	0	0	-10.8498	down	[L]	Replication, recombination and repair	--	--	[R]	General function prediction only	Alpha amylase, N-terminal ig-like domain	--	unnamed protein product [Coffea canephora]
c9413.graph_c0	8.41128	2.23212	0.00754314	-1.8923	down	--	--	Molecular Function: lysozyme activity (GO:0003796);; Biological Process: carbohydrate metabolic process (GO:0005975);;	K01183|7.98778e-175|pper:PRUPE_ppa022614mg|hypothetical protein; K01183 chitinase [EC:3.2.1.14] (A)	[M]	Cell wall/membrane/envelope biogenesis	Glycosyl hydrolases family 18	Acidic endochitinase (Precursor) OS=Nicotiana tabacum (Common tobacco) PE=1 SV=1	hypothetical protein PRUPE_ppa022614mg [Prunus persica]
c17684.graph_c0	0	4.28966	7.17486e-05	5.52806	up	--	--	--	--	--	--	--	--	hypothetical protein PHSY_006866 [Pseudozyma hubeiensis SY62]
c26789.graph_c0	0	4.66007	0	8.34086	up	--	--	--	K08592|1.01629e-10|cit:102612479|ubiquitin-like-specific protease ESD4-like; K08592 sentrin-specific protease 1 [EC:3.4.22.68] (A)	--	--	--	--	PREDICTED: uncharacterized protein LOC104223487 [Nicotiana sylvestris]
c9397.graph_c0	5.85089	0.184805	1.99625e-11	-4.79387	down	[IQR]	--	Biological Process: metabolic process (GO:0008152);; Molecular Function: oxidoreductase activity (GO:0016491);;	--	[Q]	Secondary metabolites biosynthesis, transport and catabolism	short chain dehydrogenase;; Enoyl-(Acyl carrier protein) reductase;; KR domain	11-beta-hydroxysteroid dehydrogenase-like 3 GN=HSD3 OS=Arabidopsis thaliana (Mouse-ear cress) PE=3 SV=1	Hydroxysteroid 11-beta-dehydrogenase 1-like protein [Morus notabilis]
c40329.graph_c0	0.918995	0	0.00749841	-4.74679	down	--	--	Biological Process: chromatin organization (GO:0006325);; Biological Process: regulation of transcription, DNA-templated (GO:0006355);; Biological Process: cellular protein modification process (GO:0006464);; Biological Process: gene silencing (GO:0016458);; Biological Process: regulation of gene expression, epigenetic (GO:0040029);;	K15176|1.29466e-11|sbi:SORBI_06g025910|SORBIDRAFT_06g025910, Sb06g025910; hypothetical protein; K15176 RNA polymerase-associated protein CTR9 (A)	[P]	Inorganic ion transport and metabolism	--	--	hypothetical protein SORBIDRAFT_06g025910 [Sorghum bicolor]
c14773.graph_c0	1.53112	0	4.2948e-10	-6.80453	down	--	--	--	--	[S]	Function unknown	--	Patatin-like protein 2 OS=Oryza sativa subsp. japonica (Rice) PE=3 SV=1	hypothetical protein L484_018168 [Morus notabilis]
c7320.graph_c0	7.89396	0	1.31051e-12	-7.28627	down	--	--	--	--	--	--	Lipoprotein amino terminal region	--	--
c35451.graph_c0	0.301302	1.51643	0.00982534	2.28598	up	[E]	Amino acid transport and metabolism	Molecular Function: transporter activity (GO:0005215);; Biological Process: transport (GO:0006810);; Biological Process: response to nematode (GO:0009624);; Cellular Component: membrane (GO:0016020);;	K14638|0|tcc:TCM_018029|Amino acid permease, putative isoform 1; K14638 solute carrier family 15 (peptide/histidine transporter), member 3/4 (A)	[E]	Amino acid transport and metabolism	POT family;; Major Facilitator Superfamily	Protein NRT1/ PTR FAMILY 5.8 GN=NPF5.8 OS=Arabidopsis thaliana (Mouse-ear cress) PE=2 SV=1	Putative peptide/nitrate transporter [Morus notabilis]
c10554.graph_c0	0.605619	11.9604	1.17304e-09	4.19554	up	--	--	--	--	--	--	TIR domain;; TIR domain	TMV resistance protein N GN=N OS=Nicotiana glutinosa (Tobacco) PE=1 SV=1	hypothetical protein CISIN_1g0397312mg, partial [Citrus sinensis]
c30572.graph_c0	1.29402	11.3901	7.83524e-07	3.10529	up	--	--	--	--	[PT]	--	--	Putative cyclic nucleotide-gated ion channel 9 GN=CNGC9 OS=Arabidopsis thaliana (Mouse-ear cress) PE=2 SV=1	PREDICTED: uncharacterized protein LOC101308624 [Fragaria vesca subsp. vesca]
c25835.graph_c0	0.108765	16.2685	8.88178e-16	6.61544	up	--	--	Biological Process: metabolic process (GO:0008152);; Molecular Function: anthocyanidin 3-O-glucosyltransferase activity (GO:0047213);;	--	[GC]	--	UDP-glucoronosyl and UDP-glucosyl transferase	Anthocyanidin 3-O-glucoside 2&apos;&apos;-O-glucosyltransferase GN=3GGT OS=Ipomoea nil (Japanese morning glory) PE=1 SV=1	hypothetical protein JCGZ_21500 [Jatropha curcas]
c33662.graph_c0	1.26502	0.0899026	0.000124091	-3.57922	down	[R]	General function prediction only	--	--	[I]	Lipid transport and metabolism	Partial alpha/beta-hydrolase lipase region;; alpha/beta hydrolase fold;; Uncharacterised conserved protein (DUF2305)	Triacylglycerol lipase 1 (Precursor) GN=LIP1 OS=Arabidopsis thaliana (Mouse-ear cress) PE=1 SV=1	hypothetical protein PPTG_12043 [Phytophthora parasitica INRA-310]
c24937.graph_c0	3.40855	0.0852516	8.88178e-16	-5.1873	down	[RTKL]	--	Molecular Function: nucleotide binding (GO:0000166);; Molecular Function: protein kinase activity (GO:0004672);; Cellular Component: membrane (GO:0016020);; Biological Process: phosphorylation (GO:0016310);; Molecular Function: oxidoreductase activity (GO:0016491);;	--	--	--	Leucine rich repeat;; Leucine Rich repeats (2 copies);; Protein kinase domain;; Protein tyrosine kinase;; Leucine Rich Repeat;; Leucine Rich repeat;; Leucine rich repeat N-terminal domain	Probable LRR receptor-like serine/threonine-protein kinase At3g47570 (Precursor) GN=At3g47570 OS=Arabidopsis thaliana (Mouse-ear cress) PE=2 SV=1	Serine-threonine protein kinase, plant-type, putative [Theobroma cacao]
c38729.graph_c1	0.599007	5.51627	2.54205e-08	3.18749	up	[G]	Carbohydrate transport and metabolism	Molecular Function: catalytic activity (GO:0003824);;	--	--	--	Glucose / Sorbosone dehydrogenase	HIPL1 protein (Precursor) GN=HIPL1 OS=Arabidopsis thaliana (Mouse-ear cress) PE=1 SV=2	PREDICTED: HIPL1 protein-like isoform X1 [Vitis vinifera]
c12228.graph_c0	0	6.55776	8.36366e-08	6.33007	up	[K]	Transcription	Molecular Function: DNA binding (GO:0003677);; Molecular Function: DNA-directed RNA polymerase activity (GO:0003899);; Biological Process: transcription, DNA-templated (GO:0006351);;	K03006|4.98466e-26|atr:s00001p00152770|AMTR_s00001p00152770; hypothetical protein; K03006 DNA-directed RNA polymerase II subunit RPB1 [EC:2.7.7.6] (A)	[K]	Transcription	RNA polymerase Rpb1, domain 3	DNA-directed RNA polymerase II subunit 1 GN=F4B14.70 OS=Arabidopsis thaliana (Mouse-ear cress) PE=1 SV=3	hypothetical protein VITISV_011311 [Vitis vinifera]
c30229.graph_c0	12.0865	0.825875	2.24476e-12	-3.83506	down	--	--	--	--	--	--	Plant protein of unknown function;; Plant protein of unknown function	UPF0481 protein At3g47200 GN=At3g47200 OS=Arabidopsis thaliana (Mouse-ear cress) PE=2 SV=1	unnamed protein product [Coffea canephora]
c45309.graph_c0	0	1.18367	0.000925691	5.14197	up	--	--	Molecular Function: metal ion binding (GO:0046872);;	--	[R]	General function prediction only	gag-polypeptide of LTR copia-type;; gag-polypeptide of LTR copia-type;; Retrotransposon gag protein	--	hypothetical protein VITISV_034590 [Vitis vinifera]
c31893.graph_c0	0.69289	0.0538384	0.00499606	-3.35423	down	--	--	--	--	[S]	Function unknown	--	--	--
c4461.graph_c0	0	2.5428	1.01633e-05	5.78587	up	--	--	--	--	--	--	--	--	Myb-related protein B [Morus notabilis]
c35150.graph_c0	2.67565	0.515628	0.000469828	-2.34009	down	--	--	--	--	[M]	Cell wall/membrane/envelope biogenesis	Scramblase	--	unnamed protein product [Blastocystis hominis]
c36674.graph_c0	0.547605	4.8708	2.61502e-07	3.12696	up	--	--	Molecular Function: monooxygenase activity (GO:0004497);; Molecular Function: iron ion binding (GO:0005506);; Molecular Function: electron carrier activity (GO:0009055);; Molecular Function: oxidoreductase activity, acting on paired donors, with incorporation or reduction of molecular oxygen (GO:0016705);; Molecular Function: heme binding (GO:0020037);; Biological Process: oxidation-reduction pro…	--	[Q]	Secondary metabolites biosynthesis, transport and catabolism	Cytochrome P450	Geraniol 8-hydroxylase GN=CYP76B6 OS=Catharanthus roseus (Madagascar periwinkle) PE=1 SV=1	hypothetical protein PRUPE_ppa004606mg [Prunus persica]
c675.graph_c0	1.43219	0	0.00455993	-4.84274	down	[GEPR]	--	Biological Process: carbohydrate transport (GO:0008643);; Cellular Component: integral component of membrane (GO:0016021);; Molecular Function: substrate-specific transmembrane transporter activity (GO:0022891);; Biological Process: transmembrane transport (GO:0055085);;	--	[R]	General function prediction only	Sugar (and other) transporter	Sugar transporter ERD6-like 1 GN=SUGTL4 OS=Arabidopsis thaliana (Mouse-ear cress) PE=2 SV=2	sugar transporter [Trichosporon asahii var. asahii CBS 2479]
c3396.graph_c0	0	2.05124	0.00145404	5.06623	up	--	--	--	--	--	--	Cleavage site for pathogenic type III effector avirulence factor Avr	--	PREDICTED: uncharacterized protein LOC104423469 [Eucalyptus grandis]
c16248.graph_c0	0	3.49825	6.99326e-06	5.83233	up	--	--	Molecular Function: nucleotide binding (GO:0000166);; Molecular Function: nucleic acid binding (GO:0003676);; Molecular Function: RNA-directed RNA polymerase activity (GO:0003968);; Biological Process: response to virus (GO:0009615);; Biological Process: response to salicylic acid (GO:0009751);; Biological Process: positive regulation of posttranscriptional gene silencing (GO:0060148);;	K11699|3.7863e-15|pmum:103320956|probable RNA-dependent RNA polymerase 1; K11699 RNA-dependent RNA polymerase [EC:2.7.7.48] (A)	[A]	RNA processing and modification	--	RNA-dependent RNA polymerase 1 GN=F10B6.19 OS=Arabidopsis thaliana (Mouse-ear cress) PE=2 SV=1	PREDICTED: probable RNA-dependent RNA polymerase 1 [Prunus mume]
c39522.graph_c0	1.86916	0	1.76837e-07	-6.22601	down	--	--	--	--	--	--	Lecithin retinol acyltransferase;; NlpC/P60 family	--	PREDICTED: uncharacterized protein LOC101304340 [Fragaria vesca subsp. vesca]
c7025.graph_c0	36.1494	2.62884	3.52274e-13	-3.75901	down	--	--	Biological Process: polysaccharide catabolic process (GO:0000272);; Molecular Function: chitinase activity (GO:0004568);; Cellular Component: extracellular region (GO:0005576);; Cellular Component: cell wall (GO:0005618);; Biological Process: chitin catabolic process (GO:0006032);;	K01183|1.41082e-146|cic:CICLE_v10005491mg|hypothetical protein; K01183 chitinase [EC:3.2.1.14] (A)	[M]	Cell wall/membrane/envelope biogenesis	Glycosyl hydrolases family 18	Acidic endochitinase (Precursor) OS=Nicotiana tabacum (Common tobacco) PE=1 SV=1	hypothetical protein CICLE_v10005491mg [Citrus clementina]
c11544.graph_c0	1.37728	0	0.00107723	-5.09737	down	[P]	Inorganic ion transport and metabolism	--	K01537|8.7588e-54|vvi:100246058|putative calcium-transporting ATPase 13, plasma membrane-type; K01537 Ca2+-transporting ATPase [EC:3.6.3.8] (A)	[P]	Inorganic ion transport and metabolism	Cation transporting ATPase, C-terminus	Calcium-transporting ATPase 12, plasma membrane-type GN=ACA12 OS=Arabidopsis thaliana (Mouse-ear cress) PE=2 SV=1	PREDICTED: putative calcium-transporting ATPase 13, plasma membrane-type isoform X2 [Vitis vinifera]
c20048.graph_c0	0	12.295	3.01315e-12	7.25439	up	[RTKL]	--	--	K04733|3.65927e-75|pop:POPTR_0017s09230g|hypothetical protein; K04733 interleukin-1 receptor-associated kinase 4 [EC:2.7.11.1] (A)	--	--	Protein kinase domain;; Protein tyrosine kinase	Putative cysteine-rich receptor-like protein kinase 35 (Precursor) GN=CRK35 OS=Arabidopsis thaliana (Mouse-ear cress) PE=3 SV=3	hypothetical protein CISIN_1g005846mg [Citrus sinensis]
c36251.graph_c0	7.39496	0.0624561	1.13798e-13	-6.24857	down	--	--	--	--	--	--	--	--	PREDICTED: ribosome production factor 1-like [Nelumbo nucifera]
c6546.graph_c0	0.650861	0	1.83613e-08	-6.4558	down	--	--	Cellular Component: ribonucleoprotein complex (GO:0030529);;	K12843|6.29826e-21|pop:POPTR_0010s22020g|POPTRDRAFT_886640; hypothetical protein; K12843 U4/U6 small nuclear ribonucleoprotein PRP3 (A)	[A]	RNA processing and modification	--	Beta-adaptin-like protein C GN=BETAC-AD OS=Arabidopsis thaliana (Mouse-ear cress) PE=1 SV=2	PREDICTED: U4/U6 small nuclear ribonucleoprotein Prp3-like isoform X1 [Populus euphratica]
c39532.graph_c0	1.99028	0	0.00749841	-4.74679	down	[H]	Coenzyme transport and metabolism	Biological Process: defense response to insect (GO:0002213);; Molecular Function: glutamate-cysteine ligase activity (GO:0004357);; Molecular Function: ATP binding (GO:0005524);; Cellular Component: mitochondrion (GO:0005739);; Biological Process: gluconeogenesis (GO:0006094);; Biological Process: glycolysis (GO:0006096);; Biological Process: glutathione biosynthetic process (GO:0006750);; Biolog…	K01919|1.0466e-12|mdm:103424413|glutamate--cysteine ligase, chloroplastic-like; K01919 glutamate--cysteine ligase [EC:6.3.2.2] (A)	--	--	--	Glutamate--cysteine ligase A, chloroplastic (Precursor) GN=OSJNBa0056I11.11 OS=Oryza sativa subsp. japonica (Rice) PE=2 SV=1	PREDICTED: LOW QUALITY PROTEIN: glutamate--cysteine ligase, chloroplastic-like [Malus domestica]
c42797.graph_c0	0	1.94641	4.83759e-06	5.87734	up	--	--	--	--	--	--	MuDR family transposase	--	hypothetical protein L484_026864 [Morus notabilis]
c16627.graph_c0	0	7.57604	1.57648e-07	6.26381	up	--	--	--	--	--	--	--	Homeobox protein knotted-1-like 3 OS=Malus domestica (Apple) PE=2 SV=1	hypothetical protein PRUPE_ppa007698mg [Prunus persica]
c12672.graph_c0	1.39028	0	1.49281e-10	-6.89684	down	--	--	--	--	--	--	--	--	hypothetical protein VITISV_026408 [Vitis vinifera]
c15228.graph_c0	0	15.504	8.36366e-08	6.33007	up	--	--	Molecular Function: transmembrane signaling receptor activity (GO:0004888);; Molecular Function: extracellular ligand-gated ion channel activity (GO:0005230);; Biological Process: transport (GO:0006810);; Biological Process: cell surface receptor signaling pathway (GO:0007166);; Cellular Component: membrane (GO:0016020);;	K05387|1.26353e-21|fve:101297966|glutamate receptor 3.4-like; K05387 glutamate receptor, ionotropic, plant (A)	[PET]	--	--	Glutamate receptor 3.4 (Precursor) GN=YUP8H12.19 OS=Arabidopsis thaliana (Mouse-ear cress) PE=2 SV=2	Glutamate receptor 3.4 [Morus notabilis]
c30766.graph_c0	0.249868	3.23583	0.000267565	3.48527	up	[S]	Function unknown	--	--	[S]	Function unknown	VIT family;; VIT family	Vacuolar iron transporter homolog 4 GN=At3g43660 OS=Arabidopsis thaliana (Mouse-ear cress) PE=2 SV=1	putative nodulin-like21 protein [Arabidopsis thaliana]
c38649.graph_c0	2.36696	0.391309	0.000284107	-2.54588	down	[RTKL]	--	Molecular Function: binding (GO:0005488);; Molecular Function: transferase activity, transferring phosphorus-containing groups (GO:0016772);; Biological Process: cellular metabolic process (GO:0044237);; Biological Process: primary metabolic process (GO:0044238);; Biological Process: organic substance metabolic process (GO:0071704);;	--	[T]	Signal transduction mechanisms	Immunoglobulin I-set domain;; Immunoglobulin domain;; Protein kinase domain;; Protein tyrosine kinase;; Immunoglobulin domain;; Immunoglobulin V-set domain;; Immunoglobulin domain;; CD80-like C2-set immunoglobulin domain;; Fibronectin type III domain;; Alphaherpesvirus glycoprotein E;; Kinase-like	CDPK-related kinase 3 GN=T3A4.8 OS=Arabidopsis thaliana (Mouse-ear cress) PE=1 SV=1	predicted protein [Thalassiosira pseudonana CCMP1335]
c24613.graph_c0	1.87142	11.6473	1.47282e-06	2.63916	up	[C]	Energy production and conversion	Molecular Function: UDP-N-acetylmuramate dehydrogenase activity (GO:0008762);; Biological Process: cytokinin metabolic process (GO:0009690);; Molecular Function: cytokinin dehydrogenase activity (GO:0019139);; Molecular Function: flavin adenine dinucleotide binding (GO:0050660);; Biological Process: oxidation-reduction process (GO:0055114);;	K00279|0|cit:102612158|cytokinin dehydrogenase 3-like; K00279 cytokinin dehydrogenase [EC:1.5.99.12] (A)	[C]	Energy production and conversion	Cytokinin dehydrogenase 1, FAD and cytokinin binding;; FAD binding domain	Cytokinin dehydrogenase 3 (Precursor) GN=CKX3 OS=Arabidopsis thaliana (Mouse-ear cress) PE=1 SV=1	Cytokinin dehydrogenase 3 [Morus notabilis]
c29066.graph_c0	1.3058	0.275713	0.00314869	-2.20279	down	[J]	Translation, ribosomal structure and biogenesis	Molecular Function: catalytic activity (GO:0003824);; Biological Process: translation (GO:0006412);;	K01870|0|smo:SELMODRAFT_153639|hypothetical protein; K01870 isoleucyl-tRNA synthetase [EC:6.1.1.5] (A)	[J]	Translation, ribosomal structure and biogenesis	tRNA synthetases class I (I, L, M and V);; Anticodon-binding domain of tRNA;; tRNA synthetases class I (M);; tRNA synthetases class I (C) catalytic domain	Valine--tRNA ligase GN=VALRS OS=Arabidopsis thaliana (Mouse-ear cress) PE=2 SV=2	Putative Isoleucyl-tRNA synthetase,cytoplasmic [Absidia idahoensis var. thermophila]
c29116.graph_c0	1.85766	0.203709	8.22801e-05	-3.08163	down	[G]	Carbohydrate transport and metabolism	Molecular Function: hydrolase activity, hydrolyzing O-glycosyl compounds (GO:0004553);; Biological Process: carbohydrate metabolic process (GO:0005975);;	--	--	--	Cellulase (glycosyl hydrolase family 5)	--	hypothetical protein PTT_14064 [Pyrenophora teres f. teres 0-1]
c44108.graph_c0	0	1.65623	0.0036721	4.90168	up	--	--	--	--	[R]	General function prediction only	Domain of unknown function	--	hypothetical protein POPTR_0008s02350g [Populus trichocarpa]
c39838.graph_c0	3.59773	0.0852281	2.8356e-06	-4.77278	down	--	--	Cellular Component: membrane (GO:0016020);;	--	--	--	Domain of unknown function (DUF588)	CASP-like protein 4D1 GN=RCOM_1206790 OS=Ricinus communis (Castor bean) PE=3 SV=1	hypothetical protein L484_025963 [Morus notabilis]
c36740.graph_c0	2.81938	0.407054	0.000252923	-2.72177	down	--	--	--	--	[R]	General function prediction only	--	Uncharacterized mitochondrial protein AtMg01250 GN=AtMg01250 OS=Arabidopsis thaliana (Mouse-ear cress) PE=4 SV=1	PREDICTED: uncharacterized protein LOC102626455 [Citrus sinensis]
c36112.graph_c0	2.6908	0.577211	0.000786888	-2.19365	down	[Z]	Cytoskeleton	--	K16743|3.27387e-08|ota:Ot04g04900|Beta-spectrin (ISS); K16743 abnormal spindle-like microcephaly-associated protein (A)	[Z]	Cytoskeleton	Filamin/ABP280 repeat;; Calponin homology (CH) domain;; CAMSAP CH domain	--	hypothetical protein MYCFIDRAFT_88365 [Pseudocercospora fijiensis CIRAD86]
c6175.graph_c0	0	2.44375	3.36368e-06	5.92099	up	--	--	Cellular Component: plasma membrane (GO:0005886);; Molecular Function: zinc ion binding (GO:0008270);;	--	[R]	General function prediction only	--	Probable protein S-acyltransferase 19 GN=PAT19 OS=Arabidopsis thaliana (Mouse-ear cress) PE=2 SV=1	hypothetical protein CISIN_1g004755mg [Citrus sinensis]
c8593.graph_c0	0	2.68102	3.22552e-05	5.63677	up	--	--	--	--	--	--	Protein of unknown function (DUF679)	--	hypothetical protein L484_011291 [Morus notabilis]
c15779.graph_c0	7.49134	2.02113	0.00671822	-1.87118	down	--	--	--	--	[R]	General function prediction only	PPR repeat family;; PPR repeat;; Pentatricopeptide repeat domain;; PPR repeat	Pentatricopeptide repeat-containing protein At5g06540 GN=PCMP-H88 OS=Arabidopsis thaliana (Mouse-ear cress) PE=3 SV=1	PREDICTED: pentatricopeptide repeat-containing protein At5g43790-like [Prunus mume]
c39105.graph_c0	3.39802	12.741	0.00868634	1.90343	up	--	--	--	--	[D]	Cell cycle control, cell division, chromosome partitioning	Protein of unknown function (DUF2775)	Organ-specific protein P4 OS=Pisum sativum (Garden pea) PE=2 SV=1	hypothetical protein L484_026929 [Morus notabilis]
c19432.graph_c0	0	35.8605	0	8.79249	up	--	--	Cellular Component: cytoplasmic part (GO:0044444);;	K01689|1.37003e-07|mtr:MTR_6g060570|Enolase; K01689 enolase [EC:4.2.1.11] (A)	[G]	Carbohydrate transport and metabolism	Enolase, C-terminal TIM barrel domain	Enolase GN=PGH1 OS=Solanum lycopersicum (Tomato) PE=2 SV=1	enolase [Prunus armeniaca]
c7264.graph_c0	0	11.8943	5.08387e-10	6.81962	up	--	--	--	K05391|8.19275e-08|fve:101308225|cyclic nucleotide-gated ion channel 1-like; K05391 cyclic nucleotide gated channel, other eukaryote (A)	--	--	--	--	hypothetical protein L484_019728 [Morus notabilis]
c12594.graph_c0	2.1366	0	0.00749841	-4.74679	down	--	--	Biological Process: protein transport (GO:0015031);; Cellular Component: membrane (GO:0016020);;	--	[S]	Function unknown	--	ARM REPEAT PROTEIN INTERACTING WITH ABF2 GN=ARIA OS=Arabidopsis thaliana (Mouse-ear cress) PE=1 SV=2	hypothetical protein CISIN_1g0049922mg, partial [Citrus sinensis]
c33660.graph_c0	3.05911	0.165067	0.000113731	-3.87092	down	[H]	Coenzyme transport and metabolism	Molecular Function: ATP binding (GO:0005524);; Biological Process: cellular protein modification process (GO:0006464);; Molecular Function: small protein activating enzyme activity (GO:0008641);;	K10685|3.73223e-11|cic:CICLE_v100281691m|hypothetical protein; K10685 ubiquitin-like 1-activating enzyme E1 B [EC:6.3.2.19] (A)	[O]	Posttranslational modification, protein turnover, chaperones	ThiF family	SUMO-activating enzyme subunit 2 GN=F3K23.23 OS=Arabidopsis thaliana (Mouse-ear cress) PE=1 SV=1	hypothetical protein CICLE_v100281691mg, partial [Citrus clementina]
c21349.graph_c0	0	1.42678	3.22552e-05	5.63677	up	--	--	Molecular Function: carboxypeptidase activity (GO:0004180);;	K16297|3.48357e-125|tcc:TCM_023810|Serine carboxypeptidase 45; K16297 serine carboxypeptidase-like clade II [EC:3.4.16.-] (A)	[OE]	--	Serine carboxypeptidase	Serine carboxypeptidase-like 45 (Precursor) GN=SCPL45 OS=Arabidopsis thaliana (Mouse-ear cress) PE=2 SV=1	PREDICTED: serine carboxypeptidase-like 45 [Populus euphratica]
c20856.graph_c0	0.609234	3.68186	0.00290881	2.53523	up	--	--	--	--	--	--	YtxH-like protein	--	hypothetical protein L484_014491 [Morus notabilis]
c23095.graph_c0	0	5.63888	0	8.09628	up	--	--	--	--	--	--	--	--	hypothetical protein L484_023045 [Morus notabilis]
c33998.graph_c0	0.246167	4.06459	0.000338996	3.73294	up	--	--	Biological Process: meiosis (GO:0007126);; Biological Process: anatomical structure development (GO:0048856);;	--	--	--	--	--	hypothetical protein L484_013964 [Morus notabilis]
c14655.graph_c0	0.314805	3.36335	0.00215035	3.21191	up	--	--	--	--	--	--	--	--	PREDICTED: LOW QUALITY PROTEIN: uncharacterized protein DDB_G0271670 [Prunus mume]
c34581.graph_c0	0.10832	3.10362	2.87191e-07	4.51829	up	--	--	--	--	--	--	Protein of unknown function (DUF674)	--	hypothetical protein L484_025408 [Morus notabilis]
c35373.graph_c0	0.165524	1.12537	0.00520617	2.66948	up	--	--	Molecular Function: galactose oxidase activity (GO:0045480);; Biological Process: oxidation-reduction process (GO:0055114);;	--	--	--	Glyoxal oxidase N-terminus;; Domain of unknown function (DUF1929);; Galactose oxidase, central domain	--	galactose oxidase [Ziziphus jujuba]
c23841.graph_c0	0.708771	0.0509929	0.00243016	-3.46299	down	--	--	--	--	[O]	Posttranslational modification, protein turnover, chaperones	Thioredoxin;; Thioredoxin-like domain;; Thioredoxin domain;; Thioredoxin-like;; Hydrogenase-1 expression protein HyaE	--	--
c33320.graph_c0	2.50285	0.202577	7.25213e-05	-3.44617	down	--	--	--	K16292|4.43323e-57|vcn:VOLCADRAFT_76255|hypothetical protein; K16292 KDEL-tailed cysteine endopeptidase [EC:3.4.22.-] (A)	[O]	Posttranslational modification, protein turnover, chaperones	Papain family cysteine protease;; Cathepsin propeptide inhibitor domain (I29);; Peptidase C1-like family	Senescence-specific cysteine protease SAG12 {ECO:0000305} (Precursor) OS=Arabidopsis thaliana (Mouse-ear cress) PE=1 SV=1	predicted protein [Hordeum vulgare subsp. vulgare]
c7233.graph_c0	0.959535	0.0454615	2.35221e-05	-4.05593	down	--	--	Biological Process: metabolic process (GO:0008152);; Cellular Component: plastid (GO:0009536);;	--	--	--	Common central domain of tyrosinase;; Protein of unknown function (DUF_B2219);; Polyphenol oxidase middle domain	Polyphenol oxidase, chloroplastic (Precursor) OS=Malus domestica (Apple) PE=2 SV=1	polyphenol oxidase [Ziziphus jujuba]
c1521.graph_c0	3.04998	0	0.00107723	-5.09737	down	--	--	--	--	--	--	Protein of unknown function (DUF2823)	--	unnamed protein product [Fusarium graminearum]
c11816.graph_c0	0	1.28218	0.000593806	5.21392	up	--	--	--	--	--	--	--	--	PREDICTED: uncharacterized protein LOC104754077 [Camelina sativa]
c51286.graph_c0	0	1.14371	0.0059043	4.81179	up	--	--	Biological Process: primary metabolic process (GO:0044238);; Biological Process: cellular macromolecule metabolic process (GO:0044260);; Molecular Function: organic cyclic compound binding (GO:0097159);; Molecular Function: heterocyclic compound binding (GO:1901363);;	--	[R]	General function prediction only	--	--	hypothetical protein VITISV_017741 [Vitis vinifera]
c32716.graph_c0	0.174297	1.55181	0.000238536	3.05408	up	[V]	Defense mechanisms	--	K03327|0|pmum:103323447|MATE efflux family protein 7-like; K03327 multidrug resistance protein, MATE family (A)	[R]	General function prediction only	MatE	MATE efflux family protein 6 GN=F3L12.10 OS=Arabidopsis thaliana (Mouse-ear cress) PE=3 SV=2	MATE efflux family protein 9 [Morus notabilis]
c28764.graph_c0	1.43532	0	3.67595e-13	-7.38519	down	--	--	--	--	--	--	Plant mobile domain	--	--
c634.graph_c0	0	1.91535	0.000925691	5.14197	up	--	--	--	K02527|6.94062e-06|brp:103855684|probable 3-deoxy-D-manno-octulosonic acid transferase, mitochondrial; K02527 3-deoxy-D-manno-octulosonic-acid transferase [EC:2.4.99.12 2.4.99.13 2.4.99.14 2.4.99.15] (A)	--	--	--	Probable 3-deoxy-D-manno-octulosonic acid transferase, mitochondrial (Precursor) GN=KDTA OS=Arabidopsis thaliana (Mouse-ear cress) PE=2 SV=1	--
c38988.graph_c0	30.4201	5.99041	2.25228e-05	-2.33161	down	--	--	--	--	[R]	General function prediction only	Leucine rich repeat;; Leucine Rich repeats (2 copies);; Leucine Rich Repeat;; Leucine Rich repeat;; Leucine rich repeat	Receptor-like protein 12 (Precursor) GN=RLP12 OS=Arabidopsis thaliana (Mouse-ear cress) PE=2 SV=2	Receptor-like protein 12 [Morus notabilis]
c38172.graph_c0	10.0401	0.663371	1.65834e-09	-3.83738	down	--	--	--	K05929|3.1169e-06|mus:103987477|phosphomethylethanolamine N-methyltransferase-like; K05929 phosphoethanolamine N-methyltransferase [EC:2.1.1.103] (A)	[IR]	--	--	Phosphoethanolamine N-methyltransferase 1 GN=MEB5.22 OS=Arabidopsis thaliana (Mouse-ear cress) PE=1 SV=1	unnamed protein product [Coffea canephora]
c25349.graph_c0	0.12621	1.38928	0.00158357	3.25428	up	[GEPR]	--	Biological Process: maltose metabolic process (GO:0000023);; Molecular Function: glucose transmembrane transporter activity (GO:0005355);; Cellular Component: vacuole (GO:0005773);; Cellular Component: plasma membrane (GO:0005886);; Molecular Function: mannose transmembrane transporter activity (GO:0015578);; Biological Process: glucose transport (GO:0015758);; Biological Process: mannose transpo…	--	[R]	General function prediction only	Sugar (and other) transporter	Sugar transport protein 9 GN=STP9 OS=Arabidopsis thaliana (Mouse-ear cress) PE=1 SV=1	quinate permease [Pseudozyma hubeiensis SY62]
c39789.graph_c0	1.85657	0	7.43167e-05	-5.50184	down	--	--	--	--	--	--	--	--	PREDICTED: putative disease resistance RPP13-like protein 1 [Pyrus x bretschneideri]
c40136.graph_c0	0.0544694	3.49167	5.15662e-09	5.39992	up	--	--	--	K08592|1.72194e-13|fve:101303645|probable disease resistance protein At5g66900-like (A)	--	--	Ulp1 protease family, C-terminal catalytic domain	--	PREDICTED: sentrin-specific protease 1-like [Vitis vinifera]
c41279.graph_c0	0	1.81143	1.16463e-06	6.04454	up	--	--	--	--	[R]	General function prediction only	Retrotransposon gag protein	--	PREDICTED: uncharacterized protein LOC104907624 [Beta vulgaris subsp. vulgaris]
c29205.graph_c0	0.231104	1.43656	0.00130479	2.58232	up	--	--	--	--	[R]	General function prediction only	Reverse transcriptase (RNA-dependent DNA polymerase)	Uncharacterized mitochondrial protein AtMg00310 GN=AtMg00310 OS=Arabidopsis thaliana (Mouse-ear cress) PE=4 SV=1	PREDICTED: uncharacterized protein LOC102621413 [Citrus sinensis]
c41639.graph_c0	0.881487	0	0.00455993	-4.84274	down	--	--	Molecular Function: sulfotransferase activity (GO:0008146);;	--	[R]	General function prediction only	Sulfotransferase domain	Cytosolic sulfotransferase 15 GN=MOJ9.18 OS=Arabidopsis thaliana (Mouse-ear cress) PE=1 SV=1	Flavonol sulfotransferase-like protein [Morus notabilis]
c21534.graph_c0	2.38302	0	6.54216e-08	-6.329	down	--	--	--	--	--	--	--	--	BnaCnng12640D [Brassica napus]
c30331.graph_c0	0.227708	6.04518	4.43812e-12	4.62068	up	[R]	General function prediction only	--	--	[R]	General function prediction only	Ankyrin repeats (3 copies);; Ankyrin repeats (many copies);; Ankyrin repeat;; Ankyrin repeats (many copies);; Ankyrin repeat	Ankyrin repeat-containing protein At5g02620 GN=At5g02620 OS=Arabidopsis thaliana (Mouse-ear cress) PE=1 SV=1	Ankyrin repeat-containing protein [Morus notabilis]
c35546.graph_c0	1.73441	9.46568	4.44908e-05	2.44313	up	[MG]	--	Biological Process: phenylpropanoid biosynthetic process (GO:0009699);; Molecular Function: 2'-hydroxyisoflavone reductase activity (GO:0047526);; Biological Process: oxidation-reduction process (GO:0055114);;	--	--	--	NmrA-like family;; NADH(P)-binding;; NAD dependent epimerase/dehydratase family;; 3-beta hydroxysteroid dehydrogenase/isomerase family	Isoeugenol synthase 1 GN=IGS1 OS=Petunia hybrida (Petunia) PE=1 SV=1	Isoflavone reductase, putative [Ricinus communis]
c14826.graph_c0	4.09923	0.355485	3.48037e-05	-3.37986	down	--	--	--	--	--	--	VQ motif	Sigma factor binding protein 1, chloroplastic (Precursor) GN=SIB1 OS=Arabidopsis thaliana (Mouse-ear cress) PE=1 SV=1	hypothetical protein PRUPE_ppa017028mg [Prunus persica]
c16780.graph_c0	1.47085	0.0340139	2.06303e-06	-4.8071	down	--	--	--	--	--	--	--	--	hypothetical protein VITISV_026408 [Vitis vinifera]
c39514.graph_c0	3.70884	0.184731	4.37342e-05	-3.98475	down	--	--	--	--	[R]	General function prediction only	Leucine Rich Repeat;; Leucine Rich repeats (2 copies);; Leucine rich repeat;; Leucine Rich repeat;; Leucine rich repeat	DNA-damage-repair/toleration protein DRT100 (Precursor) OS=Arabidopsis thaliana (Mouse-ear cress) PE=2 SV=2	PREDICTED: putative receptor-like protein kinase At3g47110 [Vitis vinifera]
c40954.graph_c0	0	2.50409	0.000925691	5.14197	up	[O]	Posttranslational modification, protein turnover, chaperones	--	K09490|7.57505e-20|pper:PRUPE_ppa002572mg|hypothetical protein; K09490 heat shock 70kDa protein 5 (A)	[O]	Posttranslational modification, protein turnover, chaperones	--	Probable mediator of RNA polymerase II transcription subunit 37b (Precursor) GN=At1g09080 OS=Arabidopsis thaliana (Mouse-ear cress) PE=1 SV=1	Luminal-binding protein 5 [Morus notabilis]
c40783.graph_c0	0.38164	2.33524	0.00157654	2.55979	up	--	--	Molecular Function: peroxidase activity (GO:0004601);; Biological Process: response to oxidative stress (GO:0006979);; Molecular Function: heme binding (GO:0020037);; Molecular Function: metal ion binding (GO:0046872);; Biological Process: oxidation-reduction process (GO:0055114);;	K00430|7.6202e-161|vvi:100260202|peroxidase 27; K00430 peroxidase [EC:1.11.1.7] (A)	--	--	Peroxidase	Peroxidase 27 (Precursor) GN=T4P13.12 OS=Arabidopsis thaliana (Mouse-ear cress) PE=1 SV=1	PREDICTED: peroxidase 27 [Vitis vinifera]
c37642.graph_c0	0.261621	2.4281	1.06456e-05	3.1492	up	[HI]	--	Molecular Function: 1-deoxy-D-xylulose-5-phosphate synthase activity (GO:0008661);; Biological Process: terpenoid biosynthetic process (GO:0016114);;	K01662|0|rcu:RCOM_0025610|1-deoxyxylulose-5-phosphate synthase, putative (EC:2.2.1.7); K01662 1-deoxy-D-xylulose-5-phosphate synthase [EC:2.2.1.7] (A)	[G]	Carbohydrate transport and metabolism	1-deoxy-D-xylulose-5-phosphate synthase;; Transketolase, pyrimidine binding domain;; Transketolase, C-terminal domain;; Dehydrogenase E1 component;; Transketolase, thiamine diphosphate binding domain;; Thiamine pyrophosphate enzyme, C-terminal TPP binding domain	Probable 1-deoxy-D-xylulose-5-phosphate synthase 2, chloroplastic (Precursor) OS=Oryza sativa subsp. japonica (Rice) PE=2 SV=1	putative 1-deoxy-D-xylulose-5-phosphate synthase [Morus notabilis]
c28254.graph_c0	1.4552	0.117782	0.00719921	-3.29661	down	--	--	--	--	--	--	--	--	hypothetical protein L484_024236 [Morus notabilis]
c39048.graph_c0	9.14279	1.28078	3.5522e-05	-2.78083	down	--	--	Molecular Function: DNA binding (GO:0003677);;	--	[K]	Transcription	Histone-like transcription factor (CBF/NF-Y) and archaeal histone;; Core histone H2A/H2B/H3/H4	--	PREDICTED: chromatin accessibility complex protein 1 [Vitis vinifera]
c33985.graph_c0	33.6844	292.325	7.70652e-10	3.12476	up	--	--	--	--	[R]	General function prediction only	gag-polypeptide of LTR copia-type;; Domain of unknown function (DUF4219);; Domain of unknown function	--	unnamed protein product [Vitis vinifera]
c26524.graph_c0	3.45908	0.119455	3.31957e-14	-4.75277	down	--	--	--	--	--	--	NB-ARC domain;; TIR domain;; Leucine rich repeat;; TIR domain;; Leucine Rich repeats (2 copies);; Leucine Rich Repeat;; Leucine rich repeat;; Leucine Rich Repeat	TMV resistance protein N GN=N OS=Nicotiana glutinosa (Tobacco) PE=1 SV=1	leucine-rich repeat containing protein, putative [Ricinus communis]
c22093.graph_c0	0.132305	2.69856	0.00550186	3.77335	up	--	--	--	--	--	--	--	--	related to metallothionein [Ustilago hordei]
c34959.graph_c0	1.73299	0.106869	1.73223e-06	-3.83465	down	--	--	--	--	[O]	Posttranslational modification, protein turnover, chaperones	Cathepsin propeptide inhibitor domain (I29);; Papain family cysteine protease	Ervatamin-B OS=Tabernaemontana divaricata (Crepe jasmine) PE=1 SV=1	hypothetical protein CICLE_v10015835mg [Citrus clementina]
c33247.graph_c0	6.07849	1.30344	0.0062829	-2.17528	down	--	--	--	--	--	--	--	--	Probably inactive leucine-rich repeat receptor-like protein kinase [Morus notabilis]
c34287.graph_c0	0.944816	0.160227	0.00194317	-2.49142	down	[V]	Defense mechanisms	Molecular Function: catalytic activity (GO:0003824);;	--	[Q]	Secondary metabolites biosynthesis, transport and catabolism	ABC transporter;; ABC transporter transmembrane region;; RecF/RecN/SMC N terminal domain;; AAA domain;; AAA ATPase domain;; AAA domain;; Type II/IV secretion system protein;; P-loop containing region of AAA domain;; Molybdopterin guanine dinucleotide synthesis protein B;; 50S ribosome-binding GTPase;; Zeta toxin	ABC transporter C family member 2 GN=T29F13.13 OS=Arabidopsis thaliana (Mouse-ear cress) PE=1 SV=2	hypothetical protein BATDEDRAFT_16805 [Batrachochytrium dendrobatidis JAM81]
c25954.graph_c0	50.5281	4.83508	2.85867e-11	-3.3695	down	[R]	General function prediction only	--	--	[R]	General function prediction only	Alpha/beta hydrolase family;; Alpha/beta hydrolase family;; alpha/beta hydrolase fold;; Serine hydrolase (FSH1);; Prolyl oligopeptidase family;; Chlamydia CHLPS protein (DUF818)	--	hypothetical protein MIMGU_mgv1a008513mg [Erythranthe guttata]
c32314.graph_c0	4.9889	0.519165	0.00723863	-3.03773	down	--	--	Molecular Function: protein kinase activity (GO:0004672);; Biological Process: phosphorylation (GO:0016310);;	--	--	--	--	--	unnamed protein product [Coffea canephora]
c34463.graph_c0	2.02835	0.420953	0.00129492	-2.23365	down	[L]	Replication, recombination and repair	Biological Process: DNA replication (GO:0006260);; Molecular Function: nucleoside-triphosphatase activity (GO:0017111);; Biological Process: macromolecule methylation (GO:0043414);; Biological Process: single-organism cellular process (GO:0044763);; Biological Process: regulation of macromolecule metabolic process (GO:0060255);; Molecular Function: organic cyclic compound binding (GO:0097159);; M…	K02541|0|pvu:PHAVU_002G194200g|hypothetical protein; K02541 DNA replication licensing factor MCM3 [EC:3.6.4.12] (A)	[L]	Replication, recombination and repair	MCM2/3/5 family;; MCM N-terminal domain;; Magnesium chelatase, subunit ChlI	DNA replication licensing factor MCM3 GN=P0009H09 OS=Oryza sativa subsp. japonica (Rice) PE=2 SV=1	PREDICTED: DNA replication licensing factor MCM3 homolog 3 [Nelumbo nucifera]
c29267.graph_c0	0.0623947	0.878725	0.00176513	3.50744	up	--	--	--	--	--	--	Domain of unknown function (DUF4216);; Domain of unknown function (DUF4218)	--	PREDICTED: uncharacterized protein LOC103326503 [Prunus mume]
c12599.graph_c0	0.6039	0	0.00749841	-4.74679	down	[MG]	--	Biological Process: cellular metabolic process (GO:0044237);; Molecular Function: dihydrokaempferol 4-reductase activity (GO:0045552);; Molecular Function: coenzyme binding (GO:0050662);; Biological Process: oxidation-reduction process (GO:0055114);;	--	[V]	Defense mechanisms	NAD dependent epimerase/dehydratase family;; 3-beta hydroxysteroid dehydrogenase/isomerase family;; NADH(P)-binding;; Male sterility protein;; NmrA-like family;; short chain dehydrogenase;; KR domain;; Polysaccharide biosynthesis protein	Tetraketide alpha-pyrone reductase 2 GN=T26J14.11 OS=Arabidopsis thaliana (Mouse-ear cress) PE=1 SV=1	PREDICTED: tetraketide alpha-pyrone reductase 2 [Prunus mume]
c35710.graph_c0	0.0723553	2.52994	2.37384e-05	4.53542	up	--	--	--	--	[T]	Signal transduction mechanisms	NB-ARC domain;; AAA ATPase domain	Disease resistance protein RGA2 GN=RGA2 OS=Solanum bulbocastanum (Wild potato) PE=1 SV=1	Putative disease resistance protein RGA3 [Morus notabilis]
c39201.graph_c0	53.6111	14.3957	0.00320547	-1.88476	down	--	--	--	--	--	--	Tetratricopeptide repeat;; Tetratricopeptide repeat;; Tetratricopeptide repeat;; Tetratricopeptide repeat	Protein SULFUR DEFICIENCY-INDUCED 1 {ECO:0000303|PubMed:19154231} OS=Arabidopsis thaliana (Mouse-ear cress) PE=2 SV=1	PREDICTED: uncharacterized protein LOC103928676 [Pyrus x bretschneideri]
c26183.graph_c0	0	5.20328	4.7959e-05	5.58344	up	--	--	Molecular Function: peptidase activity (GO:0008233);; Biological Process: primary metabolic process (GO:0044238);; Biological Process: organic substance metabolic process (GO:0071704);;	K08245|3.75727e-12|sly:101248260|aspartic proteinase; K08245 phytepsin [EC:3.4.23.40] (A)	[O]	Posttranslational modification, protein turnover, chaperones	--	Aspartic proteinase A1 (Precursor) GN=F12F1.24 OS=Arabidopsis thaliana (Mouse-ear cress) PE=1 SV=1	Aspartic proteinase [Morus notabilis]
c39840.graph_c0	0	6.57273	7.64949e-09	6.56831	up	[U]	Intracellular trafficking, secretion, and vesicular transport	Biological Process: intracellular protein transport (GO:0006886);; Biological Process: ER to Golgi vesicle-mediated transport (GO:0006888);; Molecular Function: zinc ion binding (GO:0008270);; Cellular Component: COPII vesicle coat (GO:0030127);;	K14006|6.55319e-20|pxb:103940580|protein transport protein SEC23-like; K14006 protein transport protein SEC23 (A)	[U]	Intracellular trafficking, secretion, and vesicular transport	Sec23/Sec24 zinc finger	--	PREDICTED: protein transport protein SEC23-like isoform X4 [Tarenaya hassleriana]
c21562.graph_c0	0.145758	1.79322	0.000478683	3.41231	up	[K]	Transcription	Molecular Function: DNA binding (GO:0003677);;	K09338|2.62109e-49|pmum:103333586|homeobox-leucine zipper protein ATHB-12-like; K09338 homeobox-leucine zipper protein (A)	[K]	Transcription	Homeobox domain;; Homeobox associated leucine zipper	Homeobox-leucine zipper protein ATHB-7 GN=ATHB-7 OS=Arabidopsis thaliana (Mouse-ear cress) PE=2 SV=2	Homeobox-leucine zipper protein ATHB-7 [Morus notabilis]
c7777.graph_c0	0	3.80895	2.35059e-06	5.96336	up	--	--	--	K03246|4.70063e-12|mus:103976100|eukaryotic translation initiation factor 3 subunit I {ECO:0000255|HAMAP-Rule:MF_03008}-like; K03246 translation initiation factor 3 subunit I (A)	[JT]	--	--	Eukaryotic translation initiation factor 3 subunit I {ECO:0000255|HAMAP-Rule:MF_03008} GN=TIF3I1 OS=Arabidopsis thaliana (Mouse-ear cress) PE=2 SV=2	PREDICTED: eukaryotic translation initiation factor 3 subunit I {ECO:0000255|HAMAP-Rule:MF_03008}-like [Musa acuminata subsp. malaccensis]
c39830.graph_c0	1.9946	0	0.00172826	-5.01739	down	--	--	Molecular Function: nucleic acid binding (GO:0003676);; Biological Process: histone modification (GO:0016570);; Molecular Function: hydrolase activity (GO:0016787);; Biological Process: regulation of biological process (GO:0050789);; Biological Process: multi-organism process (GO:0051704);;	K06067|6.16858e-10|mtr:MTR_3g118540|Histone deacetylase; K06067 histone deacetylase 1/2 [EC:3.5.1.98] (A)	[R]	General function prediction only	--	--	hypothetical protein VITISV_028658 [Vitis vinifera]
c34022.graph_c0	0.220278	3.13791	8.63537e-05	3.62098	up	[Q]	Secondary metabolites biosynthesis, transport and catabolism	Molecular Function: hydrolase activity (GO:0016787);;	--	[R]	General function prediction only	Dienelactone hydrolase family	Endo-1,3;1,4-beta-D-glucanase (Precursor) OS=Zea mays (Maize) PE=1 SV=1	dienelactone hydrolase [Pseudozyma hubeiensis SY62]
c8518.graph_c0	1.4343	0	5.63081e-10	-6.78051	down	--	--	Molecular Function: nucleic acid binding (GO:0003676);; Molecular Function: ionotropic glutamate receptor activity (GO:0004970);; Molecular Function: extracellular-glutamate-gated ion channel activity (GO:0005234);; Biological Process: ion transport (GO:0006811);; Molecular Function: zinc ion binding (GO:0008270);; Biological Process: DNA integration (GO:0015074);; Cellular Component: integral co…	--	[R]	General function prediction only	gag-polypeptide of LTR copia-type;; gag-polypeptide of LTR copia-type;; Retrotransposon gag protein	--	PREDICTED: uncharacterized protein LOC104878228 [Vitis vinifera]
c8287.graph_c0	0	2.73826	1.01633e-05	5.78587	up	--	--	--	K12447|3.84803e-13|pxb:103946766|UDP-sugar pyrophosphorylase-like; K12447 UDP-sugar pyrophosphorylase [EC:2.7.7.64] (A)	[M]	Cell wall/membrane/envelope biogenesis	--	UDP-sugar pyrophosphorylase GN=USP OS=Cucumis melo (Muskmelon) PE=1 SV=1	UDP-sugar pyrophospharylase [Morus notabilis]
c15559.graph_c0	0.35303	19.0873	0	5.64436	up	--	--	--	--	--	--	Reverse transcriptase-like	--	conserved hypothetical protein [Ricinus communis]
c35403.graph_c0	7.84407	27.3246	0.00906837	1.80515	up	--	--	Molecular Function: phosphoribosylformylglycinamidine synthase activity (GO:0004642);; Molecular Function: ATP binding (GO:0005524);; Cellular Component: mitochondrion (GO:0005739);; Biological Process: 'de novo' IMP biosynthetic process (GO:0006189);; Cellular Component: chloroplast stroma (GO:0009570);; Biological Process: microgametogenesis (GO:0055046);;	K10400|2.20929e-20|mdm:103418358|kinesin-like protein KIN12B; K10400 kinesin family member 15 (A)	--	--	Kinesin-related	Kinesin-like protein KIN12B GN=MDB19.16 OS=Arabidopsis thaliana (Mouse-ear cress) PE=1 SV=1	PREDICTED: kinesin-like protein KIN12B [Malus domestica]
c25880.graph_c0	1.42232	0.0306988	8.11722e-07	-4.90541	down	--	--	--	--	--	--	Human adult T cell leukemia/lymphoma virus protein	--	--
c39704.graph_c0	0.447813	3.91451	0.000883191	3.00711	up	--	--	--	--	--	--	Plant self-incompatibility protein S1	--	hypothetical protein L484_008282 [Morus notabilis]
c25550.graph_c0	40.5017	159.386	0.00149334	1.98561	up	[J]	Translation, ribosomal structure and biogenesis	Molecular Function: structural constituent of ribosome (GO:0003735);; Cellular Component: nucleolus (GO:0005730);; Cellular Component: Golgi apparatus (GO:0005794);; Biological Process: translation (GO:0006412);; Cellular Component: cytosolic large ribosomal subunit (GO:0022625);; Biological Process: ribosome biogenesis (GO:0042254);;	K02912|5.79747e-76|ath:AT4G18100|60S ribosomal protein L32-1; K02912 large subunit ribosomal protein L32e (A)	[J]	Translation, ribosomal structure and biogenesis	Ribosomal protein L32	60S ribosomal protein L32-1 GN=RPL32A OS=Arabidopsis thaliana (Mouse-ear cress) PE=2 SV=2	PREDICTED: 60S ribosomal protein L32-1-like [Tarenaya hassleriana]
c42214.graph_c0	0	1.74611	4.20343e-07	6.15834	up	[L]	Replication, recombination and repair	Molecular Function: nucleic acid binding (GO:0003676);; Molecular Function: catalytic activity (GO:0003824);; Biological Process: DNA metabolic process (GO:0006259);;	--	[R]	General function prediction only	Integrase core domain	--	Transposon Ty3-I Gag-Pol polyprotein [Morus notabilis]
c32721.graph_c0	0.0715529	16.3317	0	7.22339	up	--	--	Biological Process: iron ion transport (GO:0006826);; Biological Process: cellular response to iron ion starvation (GO:0010106);; Biological Process: response to nitrate (GO:0010167);; Biological Process: glucuronoxylan metabolic process (GO:0010413);; Biological Process: nitrate transport (GO:0015706);; Molecular Function: kinase activity (GO:0016301);; Biological Process: xylan biosynthetic pro…	--	--	--	Protein tyrosine kinase;; Protein kinase domain	Cysteine-rich receptor-like protein kinase 6 (Precursor) OS=Arabidopsis thaliana (Mouse-ear cress) PE=1 SV=1	PREDICTED: cysteine-rich receptor-like protein kinase 10 [Vitis vinifera]
c39674.graph_c0	0	8.18754	5.83866e-13	7.38481	up	--	--	Biological Process: metabolic process (GO:0008152);;	K10251|9.97153e-16|pper:PRUPE_ppa026869mg|hypothetical protein; K10251 17beta-estradiol 17-dehydrogenase / very-long-chain 3-oxoacyl-CoA reductase [EC:1.1.1.62 1.1.1.330] (A)	--	--	--	Very-long-chain 3-oxoacyl-CoA reductase 1 GN=F12A21.31 OS=Arabidopsis thaliana (Mouse-ear cress) PE=1 SV=1	hypothetical protein PRUPE_ppa026869mg [Prunus persica]
c24728.graph_c0	0.338887	6.74755	3.88426e-05	3.99908	up	--	--	--	--	--	--	--	--	hypothetical protein POPTR_0008s02350g [Populus trichocarpa]
c8344.graph_c0	0	4.46215	5.87781e-07	6.12139	up	--	--	Molecular Function: lyase activity (GO:0016829);; Molecular Function: metal ion binding (GO:0046872);;	K17982|2.0596e-67|vvi:100854868|(E,E)-geranyllinalool synthase-like; K17982 geranyllinalool synthase [EC:4.2.3.144] (A)	--	--	Terpene synthase family, metal binding domain;; Terpene synthase family, metal binding domain	S-linalool synthase GN=LIS OS=Clarkia breweri (Fairy fans) PE=2 SV=1	(E,E)-geranyllinalool synthase [Morus notabilis]
c10160.graph_c0	3.42391	15.5944	0.000187338	2.19138	up	[T]	Signal transduction mechanisms	Molecular Function: phosphoprotein phosphatase activity (GO:0004721);; Biological Process: response to oxygen-containing compound (GO:1901700);;	K14497|0|tcc:TCM_041761|Highly ABA-induced PP2C gene 2 isoform 1; K14497 protein phosphatase 2C [EC:3.1.3.16] (A)	[T]	Signal transduction mechanisms	Protein phosphatase 2C;; Protein phosphatase 2C	Probable protein phosphatase 2C 24 GN=At2g29380 OS=Arabidopsis thaliana (Mouse-ear cress) PE=2 SV=1	putative protein phosphatase 2C 24 [Morus notabilis]
c41532.graph_c0	0	1.6575	8.36366e-08	6.33007	up	--	--	Molecular Function: ATP binding (GO:0005524);; Biological Process: ATP catabolic process (GO:0006200);; Biological Process: transport (GO:0006810);; Cellular Component: integral component of membrane (GO:0016021);; Molecular Function: ATPase activity (GO:0016887);;	--	[Q]	Secondary metabolites biosynthesis, transport and catabolism	--	Pleiotropic drug resistance protein 3 GN=PDR3 OS=Nicotiana tabacum (Common tobacco) PE=2 SV=1	hypothetical protein EUGRSUZ_B01809 [Eucalyptus grandis]
c33181.graph_c0	13.3692	1.1311	3.42174e-10	-3.52425	down	[I]	Lipid transport and metabolism	Molecular Function: acetate-CoA ligase activity (GO:0003987);; Cellular Component: cytosol (GO:0005829);; Biological Process: acetate metabolic process (GO:0006083);; Biological Process: gluconeogenesis (GO:0006094);; Biological Process: cytoskeleton organization (GO:0007010);; Cellular Component: chloroplast stroma (GO:0009570);; Biological Process: proteasomal protein catabolic process (GO:0010…	K01895|1.90576e-170|ppp:PHYPADRAFT_76959|hypothetical protein; K01895 acetyl-CoA synthetase [EC:6.2.1.1] (A)	[I]	Lipid transport and metabolism	AMP-binding enzyme;; AMP-binding enzyme C-terminal domain	Acetyl-coenzyme A synthetase, chloroplastic/glyoxysomal (Precursor) GN=ACS OS=Arabidopsis thaliana (Mouse-ear cress) PE=1 SV=1	predicted protein [Physcomitrella patens]
c39058.graph_c0	0.0580503	29.0368	0	8.35345	up	--	--	--	--	[T]	Signal transduction mechanisms	Carbohydrate-binding protein of the ER;; Di-glucose binding within endoplasmic reticulum	Receptor-like protein kinase FERONIA (Precursor) GN=F26O13.190 OS=Arabidopsis thaliana (Mouse-ear cress) PE=1 SV=1	Receptor-like protein kinase FERONIA [Morus notabilis]
c38121.graph_c0	1.81507	0.480794	0.00617312	-1.89634	down	--	--	--	--	[U]	Intracellular trafficking, secretion, and vesicular transport	LLGL2	--	--
c19586.graph_c0	2.73608	0	9.66919e-06	-5.76936	down	--	--	--	--	--	--	Carbohydrate-binding protein of the ER	Probable receptor-like protein kinase At2g23200 (Precursor) GN=At2g23200 OS=Arabidopsis thaliana (Mouse-ear cress) PE=3 SV=1	putative receptor-like protein kinase [Morus notabilis]
c48013.graph_c0	0	0.860821	0.00145404	5.06623	up	--	--	--	--	--	--	Ulp1 protease family, C-terminal catalytic domain	--	PREDICTED: uncharacterized protein LOC101216923 [Cucumis sativus]
c19407.graph_c0	1.37586	7.43181	2.71797e-05	2.43223	up	--	--	--	K16282|1.52542e-31|pop:POPTR_0010s14330g|POPTRDRAFT_566707; hypothetical protein; K16282 E3 ubiquitin-protein ligase RHA2 [EC:6.3.2.19] (A)	--	--	Ring finger domain;; Anaphase-promoting complex subunit 11 RING-H2 finger;; Crustacean CHH/MIH/GIH neurohormone family	E3 ubiquitin-protein ligase RHA2A GN=RHA2A OS=Arabidopsis thaliana (Mouse-ear cress) PE=1 SV=1	E3 ubiquitin-protein ligase RHA2A [Morus notabilis]
c30137.graph_c0	0.179021	8.51996	4.88498e-15	5.40349	up	--	--	Biological Process: defense response (GO:0006952);; Biological Process: signal transduction (GO:0007165);; Biological Process: chlorophyll catabolic process (GO:0015996);; Biological Process: regulation of cellular metabolic process (GO:0031323);; Cellular Component: intracellular membrane-bounded organelle (GO:0043231);; Cellular Component: cytoplasmic part (GO:0044444);; Molecular Function: chl…	K08099|4.26e-115|pper:PRUPE_ppa014909mg|hypothetical protein; K08099 chlorophyllase [EC:3.1.1.14] (A)	--	--	Chlorophyllase;; Chlorophyllase enzyme;; Alpha/beta hydrolase family;; Alpha/beta hydrolase family;; Dienelactone hydrolase family;; Platelet-activating factor acetylhydrolase, isoform II;; Chlorophyllase;; Chlorophyllase enzyme	Chlorophyllase-1 GN=F6F9.28 OS=Arabidopsis thaliana (Mouse-ear cress) PE=1 SV=1	hypothetical protein PRUPE_ppa014909mg [Prunus persica]
c43296.graph_c0	0	2.11473	0.0036721	4.90168	up	[H]	Coenzyme transport and metabolism	Molecular Function: riboflavin synthase activity (GO:0004746);; Biological Process: riboflavin biosynthetic process (GO:0009231);; Cellular Component: chloroplast (GO:0009507);; Molecular Function: oxidoreductase activity (GO:0016491);; Biological Process: oxidation-reduction process (GO:0055114);;	K00793|1.75487e-25|pper:PRUPE_ppa009738mg|hypothetical protein; K00793 riboflavin synthase [EC:2.5.1.9] (A)	[H]	Coenzyme transport and metabolism	--	--	hypothetical protein PRUPE_ppa009738mg [Prunus persica]
c34845.graph_c0	0.910931	5.24533	0.000792676	2.49043	up	--	--	--	K13459|5.72513e-68|pvu:PHAVU_005G087100g|hypothetical protein; K13459 disease resistance protein RPS2 (A)	[T]	Signal transduction mechanisms	NB-ARC domain;; AAA domain	Putative disease resistance protein At4g10780 GN=At4g10780 OS=Arabidopsis thaliana (Mouse-ear cress) PE=3 SV=1	putative disease resistance protein [Morus notabilis]
c29377.graph_c0	0.376415	17.0003	0	5.41471	up	--	--	--	--	[T]	Signal transduction mechanisms	C2 domain	Protein BONZAI 3 GN=BON3 OS=Arabidopsis thaliana (Mouse-ear cress) PE=1 SV=1	hypothetical protein PRUPE_ppa018159mg [Prunus persica]
c24963.graph_c0	7.82933	28.0317	0.00505239	1.84731	up	--	--	--	--	--	--	Thaumatin family	Thaumatin-like protein 1a (Precursor) GN=TL1 OS=Malus domestica (Apple) PE=1 SV=1	Thaumatin-like protein [Medicago truncatula]
c30190.graph_c0	5.49018	49.5152	1.2734e-08	3.16323	up	--	--	--	--	--	--	NB-ARC domain	TMV resistance protein N GN=N OS=Nicotiana glutinosa (Tobacco) PE=1 SV=1	PREDICTED: TMV resistance protein N-like isoform X6 [Citrus sinensis]
c33380.graph_c0	0.4098	2.20723	0.0046635	2.38291	up	--	--	--	--	--	--	--	--	macrophage activating glycoprotein [Pseudozyma hubeiensis SY62]
c38954.graph_c1	7.95353	2.1876	0.00878714	-1.84329	down	[S]	Function unknown	--	--	[T]	Signal transduction mechanisms	Leucine Rich repeats (2 copies);; Leucine rich repeat;; Leucine Rich Repeat	Putative disease resistance protein RGA1 GN=RGA1 OS=Solanum bulbocastanum (Wild potato) PE=2 SV=2	Putative disease resistance protein RGA3 [Morus notabilis]
c27149.graph_c0	2.6894	12.218	0.0013686	2.17414	up	--	--	--	--	--	--	Wound-induced protein	--	hypothetical protein L484_018715 [Morus notabilis]
c3434.graph_c0	0	1.05688	0.000593806	5.21392	up	--	--	--	--	--	--	Transposase family tnp2	--	PREDICTED: uncharacterized protein LOC103487435 [Cucumis melo]
c29832.graph_c0	1.5606	0.228402	0.000303005	-2.70228	down	--	--	--	--	--	--	--	--	hypothetical protein L484_006425 [Morus notabilis]
c36317.graph_c0	5.40921	21.2469	0.00253454	1.97519	up	--	--	--	--	[R]	General function prediction only	Leucine rich repeat;; Leucine Rich Repeat;; Leucine Rich repeats (2 copies);; Leucine Rich repeat	Protein BRASSINOSTEROID INSENSITIVE 1 (Precursor) GN=BRI1 OS=Arabidopsis thaliana (Mouse-ear cress) PE=1 SV=1	LRR receptor-like serine/threonine-protein kinase GSO1 [Morus notabilis]
c34069.graph_c0	0.384264	3.09774	4.31202e-05	2.95452	up	[E]	Amino acid transport and metabolism	Molecular Function: saccharopine dehydrogenase (NADP+, L-glutamate-forming) activity (GO:0004755);; Molecular Function: saccharopine dehydrogenase (NADP+, L-lysine-forming) activity (GO:0047130);; Biological Process: oxidation-reduction process (GO:0055114);;	K14157|0|tcc:TCM_037438|Lysine-ketoglutarate reductase/saccharopine dehydrogenase bifunctional enzyme; K14157 alpha-aminoadipic semialdehyde synthase [EC:1.5.1.8 1.5.1.9] (A)	[E]	Amino acid transport and metabolism	Saccharopine dehydrogenase;; LOR/SDH bifunctional enzyme conserved region;; Alanine dehydrogenase/PNT, C-terminal domain	Saccharopine dehydrogenase GN=F4I10.80 OS=Arabidopsis thaliana (Mouse-ear cress) PE=1 SV=1	Alpha-aminoadipic semialdehyde synthase [Morus notabilis]
c18851.graph_c0	0.150695	4.24457	0.000265234	4.22875	up	--	--	--	--	--	--	PLAC8 family	Protein PLANT CADMIUM RESISTANCE 6 GN=PCR6 OS=Arabidopsis thaliana (Mouse-ear cress) PE=2 SV=1	PREDICTED: cell number regulator 2-like [Pyrus x bretschneideri]
c40023.graph_c0	0	5.9427	3.22552e-05	5.63677	up	--	--	Molecular Function: DNA binding (GO:0003677);;	--	[K]	Transcription	--	BEL1-like homeodomain protein 6 GN=BLH6 OS=Arabidopsis thaliana (Mouse-ear cress) PE=1 SV=1	unnamed protein product [Vitis vinifera]
c29909.graph_c0	3.86346	15.2716	0.00182985	1.98608	up	--	--	Molecular Function: DNA binding (GO:0003677);; Molecular Function: sequence-specific DNA binding transcription factor activity (GO:0003700);; Biological Process: regulation of transcription, DNA-templated (GO:0006355);; Molecular Function: protein dimerization activity (GO:0046983);;	--	--	--	Helix-loop-helix DNA-binding domain	Transcription factor bHLH51 GN=T7M7.8 OS=Arabidopsis thaliana (Mouse-ear cress) PE=2 SV=1	hypothetical protein L484_009905 [Morus notabilis]
c14909.graph_c0	0	2.60182	0.000163703	5.41048	up	[C]	Energy production and conversion	--	--	[C]	Energy production and conversion	Aldo/keto reductase family	--	candidate aryl-alcohol dehydrogenase [Pseudozyma hubeiensis SY62]
c32375.graph_c0	0.877659	0.144754	0.00336211	-2.5186	down	[GEPR]	--	--	K08150|1.62785e-94|atr:s00067p00197470|AMTR_s00067p00197470; hypothetical protein; K08150 MFS transporter, SP family, solute carrier family 2 (myo-inositol transporter), member 13 (A)	[R]	General function prediction only	Sugar (and other) transporter;; Major Facilitator Superfamily	Probable inositol transporter 2 GN=INT2 OS=Arabidopsis thaliana (Mouse-ear cress) PE=1 SV=1	hypothetical protein PPTG_17598 [Phytophthora parasitica INRA-310]
c34773.graph_c0	1.6703	0.0331083	2.45381e-07	-5.02687	down	[L]	Replication, recombination and repair	--	--	[R]	General function prediction only	gag-polyprotein putative aspartyl protease;; Reverse transcriptase (RNA-dependent DNA polymerase)	RNA-directed DNA polymerase homolog OS=Oenothera berteroana (Bertero&apos;s evening primrose) PE=4 SV=1	PREDICTED: uncharacterized protein LOC103931640 [Pyrus x bretschneideri]
c37201.graph_c0	19.3315	0.421257	0	-5.40279	down	--	--	--	--	--	--	--	Cystathionine gamma-synthase 1, chloroplastic {ECO:0000305} (Precursor) GN=At3g01120 OS=Arabidopsis thaliana (Mouse-ear cress) PE=1 SV=3	hypothetical protein RCOM_0086200 [Ricinus communis]
c24612.graph_c0	22.0891	1.93328	4.55702e-12	-3.4978	down	[RTKL]	--	Biological Process: MAPK cascade (GO:0000165);; Molecular Function: protein serine/threonine kinase activity (GO:0004674);; Molecular Function: binding (GO:0005488);; Biological Process: protein phosphorylation (GO:0006468);; Biological Process: response to abiotic stimulus (GO:0009628);; Biological Process: cellular response to extracellular stimulus (GO:0031668);; Biological Process: cellular r…	K08867|0|tcc:TCM_019728|Kinase, putative isoform 1; K08867 WNK lysine deficient protein kinase [EC:2.7.11.1] (A)	[R]	General function prediction only	Protein kinase domain;; Protein tyrosine kinase	Probable serine/threonine-protein kinase WNK5 GN=WNK5 OS=Arabidopsis thaliana (Mouse-ear cress) PE=1 SV=2	PREDICTED: probable serine/threonine-protein kinase WNK5 isoform X1 [Populus euphratica]
c38147.graph_c1	1.76738	0.450255	0.00972089	-1.94446	down	[R]	General function prediction only	--	--	[T]	Signal transduction mechanisms	Sodium:neurotransmitter symporter family	--	hypothetical protein EMIHUDRAFT_470787 [Emiliania huxleyi CCMP1516]
c19614.graph_c0	8.7942	0.314025	1.4496e-11	-4.65181	down	--	--	--	--	[Z]	Cytoskeleton	Dynein light chain type 1	--	Cytoplasmic light chain dynein, microtubule motor protein [Komagataella pastoris GS115]
c32361.graph_c0	2.74594	0.684304	0.00503958	-1.9794	down	[J]	Translation, ribosomal structure and biogenesis	--	K15264|4.66351e-37|cre:CHLREDRAFT_41764|hypothetical protein; K15264 putative methyltransferase [EC:2.1.1.-] (A)	[D]	Cell cycle control, cell division, chromosome partitioning	NOL1/NOP2/sun family;; Methyltransferase domain;; FtsJ-like methyltransferase	--	related to NOL1R protein [Piriformospora indica DSM 11827]
c48410.graph_c0	0	0.883823	0.0036721	4.90168	up	--	--	Molecular Function: aminopeptidase activity (GO:0004177);; Cellular Component: intracellular (GO:0005622);; Cellular Component: plasma membrane (GO:0005886);; Biological Process: proteolysis (GO:0006508);;	--	--	--	Protein of unknown function (DUF3754)	--	hypothetical protein L484_007562 [Morus notabilis]
c22548.graph_c0	15.9091	0.413154	0	-5.20614	down	--	--	Molecular Function: transferase activity, transferring glycosyl groups (GO:0016757);;	K13495|7.05748e-160|pmum:103342414|zeatin O-glucosyltransferase-like; K13495 cis-zeatin O-glucosyltransferase [EC:2.4.1.215] (A)	[GC]	--	UDP-glucoronosyl and UDP-glucosyl transferase	Zeatin O-glucosyltransferase GN=ZOG1 OS=Phaseolus lunatus (Lima bean) PE=2 SV=1	Zeatin O-glucosyltransferase [Morus notabilis]
c32103.graph_c0	0.426378	37.0259	0	6.42191	up	--	--	--	--	[T]	Signal transduction mechanisms	NB-ARC domain;; AAA domain;; Archaeal ATPase;; ATPase family associated with various cellular activities (AAA)	Disease resistance RPP13-like protein 4 GN=RPP13L4 OS=Arabidopsis thaliana (Mouse-ear cress) PE=2 SV=2	Disease resistance RPP13-like protein 4 [Morus notabilis]
c39335.graph_c0	8.85308	0.419448	1.46549e-14	-4.34804	down	--	--	--	K05387|0|tcc:TCM_036849|Glutamate receptor 2.9; K05387 glutamate receptor, ionotropic, plant (A)	[PET]	--	Receptor family ligand binding region;; Periplasmic binding protein;; Ligand-gated ion channel;; Bacterial extracellular solute-binding proteins, family 3	Glutamate receptor 2.7 (Precursor) GN=GLR2.7 OS=Arabidopsis thaliana (Mouse-ear cress) PE=2 SV=3	Glutamate receptor 2.9 [Theobroma cacao]
c30125.graph_c0	0.400987	12.2681	3.22262e-11	4.76832	up	--	--	Molecular Function: transferase activity, transferring hexosyl groups (GO:0016758);;	--	[GC]	--	--	Anthocyanidin 3-O-glucoside 2&apos;&apos;-O-glucosyltransferase GN=3GGT OS=Ipomoea nil (Japanese morning glory) PE=1 SV=1	PREDICTED: LOW QUALITY PROTEIN: anthocyanidin 3-O-glucoside 2&apos;&apos;-O-glucosyltransferase-like [Prunus mume]
c8259.graph_c0	0.574287	0	0.00749841	-4.74679	down	--	--	--	--	--	--	--	--	PREDICTED: uncharacterized serine-rich protein C215.13 [Prunus mume]
c9405.graph_c0	0	4.6491	0.0059043	4.81179	up	--	--	--	--	[R]	General function prediction only	--	Pentatricopeptide repeat-containing protein At1g80270, mitochondrial (Precursor) GN=At1g80270 OS=Arabidopsis thaliana (Mouse-ear cress) PE=2 SV=1	hypothetical protein JCGZ_16639 [Jatropha curcas]
c31550.graph_c0	4.30909	0.0370377	1.60649e-13	-6.22338	down	[G]	Carbohydrate transport and metabolism	Molecular Function: chitinase activity (GO:0004568);; Biological Process: carbohydrate metabolic process (GO:0005975);; Biological Process: chitin catabolic process (GO:0006032);;	K01183|5.24494e-163|pmum:103341232|chitotriosidase-1-like; K01183 chitinase [EC:3.2.1.14] (A)	[G]	Carbohydrate transport and metabolism	Glycosyl hydrolases family 18	--	PREDICTED: chitotriosidase-1-like [Prunus mume]
c21204.graph_c0	0	1.30597	0.0036721	4.90168	up	[J]	Translation, ribosomal structure and biogenesis	Molecular Function: structural constituent of ribosome (GO:0003735);; Cellular Component: ribosome (GO:0005840);; Biological Process: translation (GO:0006412);;	K02962|4.52817e-50|cme:CYME_CMT402C|40S ribosomal protein S17; K02962 small subunit ribosomal protein S17e (A)	[J]	Translation, ribosomal structure and biogenesis	Ribosomal S17	40S ribosomal protein S17 GN=RPS17 OS=Solanum lycopersicum (Tomato) PE=2 SV=3	40s ribosomal protein S17 [Pseudozyma hubeiensis SY62]
c7183.graph_c0	3.38024	0.102597	5.92609e-05	-4.42051	down	--	--	--	--	[R]	General function prediction only	--	Protein yippee-like At4g27745 GN=At4g27745 OS=Arabidopsis thaliana (Mouse-ear cress) PE=3 SV=2	hypothetical protein EUGRSUZ_K00408 [Eucalyptus grandis]
c6559.graph_c0	0	3.51585	0.00956537	4.71591	up	--	--	--	--	--	--	--	--	hypothetical protein L484_002946 [Morus notabilis]
c20208.graph_c0	0	6.4389	4.34675e-09	6.6222	up	--	--	Cellular Component: vacuolar membrane (GO:0005774);; Molecular Function: cationic amino acid transmembrane transporter activity (GO:0015326);;	K13863|7.74229e-13|tcc:TCM_025840|Cationic amino acid transporter 2 isoform 1; K13863 solute carrier family 7 (cationic amino acid transporter), member 1 (A)	[E]	Amino acid transport and metabolism	--	Cationic amino acid transporter 4, vacuolar GN=CAT4 OS=Arabidopsis thaliana (Mouse-ear cress) PE=2 SV=1	Cationic amino acid transporter 2 isoform 1 [Theobroma cacao]
c322.graph_c0	0	1.06067	3.22552e-05	5.63677	up	--	--	--	K13210|1.03165e-29|fve:101300491|uncharacterized protein LOC101300491; K13210 far upstream element-binding protein (A)	[A]	RNA processing and modification	--	--	PREDICTED: uncharacterized protein LOC101300491 [Fragaria vesca subsp. vesca]
c27277.graph_c0	36.4892	135.393	0.0034045	1.90057	up	--	--	--	--	--	--	--	--	nucleic acid binding protein, putative [Ricinus communis]
c40744.graph_c0	3.33025	0	0.00172826	-5.01739	down	--	--	Biological Process: response to stress (GO:0006950);;	--	--	--	Heat shock protein 9/12	--	hypothetical protein A1Q1_01346 [Trichosporon asahii var. asahii CBS 2479]
c18958.graph_c0	0.236991	3.91307	0.000338996	3.73294	up	--	--	Biological Process: protein peptidyl-prolyl isomerization (GO:0000413);; Molecular Function: peptidyl-prolyl cis-trans isomerase activity (GO:0003755);; Molecular Function: FK506 binding (GO:0005528);; Cellular Component: nucleus (GO:0005634);; Cellular Component: mitochondrion (GO:0005739);; Biological Process: chromatin organization (GO:0006325);; Biological Process: protein folding (GO:0006457…	K09568|1.6526e-31|csl:COCSUDRAFT_32393|FKBP-type peptidyl-prolyl cis-trans isomerase; K09568 FK506-binding protein 1 [EC:5.2.1.8] (A)	[O]	Posttranslational modification, protein turnover, chaperones	FKBP-type peptidyl-prolyl cis-trans isomerase	Peptidyl-prolyl cis-trans isomerase FKBP53 GN=FKBP53 OS=Arabidopsis thaliana (Mouse-ear cress) PE=1 SV=1	hypothetical protein PHSY_007318 [Pseudozyma hubeiensis SY62]
c24574.graph_c0	0	1.1709	0.00230169	4.9863	up	[J]	Translation, ribosomal structure and biogenesis	Molecular Function: structural constituent of ribosome (GO:0003735);; Cellular Component: ribosome (GO:0005840);; Biological Process: translation (GO:0006412);;	K02866|3.88968e-76|vvi:100241995|60S ribosomal protein L10; K02866 large subunit ribosomal protein L10e (A)	[J]	Translation, ribosomal structure and biogenesis	Ribosomal protein L16p/L10e	60S ribosomal protein L10 GN=RPL10 OS=Solanum melongena (Eggplant) PE=2 SV=1	hypothetical protein UM03322.1 [Ustilago maydis 521]
c38733.graph_c0	81.6703	428.31	2.48055e-05	2.40056	up	[E]	Amino acid transport and metabolism	--	K14638|0|tcc:TCM_020131|Major facilitator superfamily protein isoform 1; K14638 solute carrier family 15 (peptide/histidine transporter), member 3/4 (A)	[E]	Amino acid transport and metabolism	POT family;; Major Facilitator Superfamily	Protein NRT1/ PTR FAMILY 3.1 GN=F24J5.19 OS=Arabidopsis thaliana (Mouse-ear cress) PE=2 SV=1	putative nitrite transporter [Morus notabilis]
c42544.graph_c0	0	1.91962	3.22552e-05	5.63677	up	--	--	--	--	[T]	Signal transduction mechanisms	--	Vacuolar protein sorting-associated protein 9A GN=MMB12.26 OS=Arabidopsis thaliana (Mouse-ear cress) PE=1 SV=1	hypothetical protein L484_014940 [Morus notabilis]
c27966.graph_c0	4.70143	0.629838	0.00050314	-2.80692	down	--	--	--	--	[O]	Posttranslational modification, protein turnover, chaperones	--	--	hypothetical protein EUGRSUZ_D01797 [Eucalyptus grandis]
c38552.graph_c0	8.46569	2.32873	0.00700942	-1.84501	down	--	--	--	--	--	--	--	--	PREDICTED: TMV resistance protein N-like [Pyrus x bretschneideri]
c8465.graph_c0	1.26143	0	2.10277e-06	-5.95256	down	--	--	--	--	--	--	--	Protein GAMETE EXPRESSED 3 (Precursor) GN=GEX3 OS=Arabidopsis thaliana (Mouse-ear cress) PE=2 SV=1	hypothetical protein L484_009141 [Morus notabilis]
c39553.graph_c0	0	5.32599	0.0059043	4.81179	up	--	--	--	--	[T]	Signal transduction mechanisms	Carbohydrate-binding protein of the ER	Receptor-like protein kinase FERONIA (Precursor) GN=F26O13.190 OS=Arabidopsis thaliana (Mouse-ear cress) PE=1 SV=1	Receptor-like protein kinase FERONIA [Morus notabilis]
c12925.graph_c0	2.22285	0	0.000676895	-5.17316	down	--	--	--	K01078|1.24688e-08|mus:103991390|purple acid phosphatase 17-like; K14379 tartrate-resistant acid phosphatase type 5 [EC:3.1.3.2] (A)	[O]	Posttranslational modification, protein turnover, chaperones	--	Purple acid phosphatase 17 (Precursor) GN=MEB5.10 OS=Arabidopsis thaliana (Mouse-ear cress) PE=2 SV=1	PREDICTED: purple acid phosphatase 8-like [Beta vulgaris subsp. vulgaris]
c27523.graph_c0	15.647	3.94006	0.00321544	-1.96904	down	--	--	--	--	--	--	TIR domain;; TIR domain	TMV resistance protein N GN=N OS=Nicotiana glutinosa (Tobacco) PE=1 SV=1	PREDICTED: TMV resistance protein N-like [Citrus sinensis]
c37706.graph_c1	2.66512	15.3061	1.58048e-05	2.51786	up	--	--	--	--	--	--	Ulp1 protease family, C-terminal catalytic domain	--	PREDICTED: uncharacterized protein LOC101211765 [Cucumis sativus]
c6443.graph_c0	0.107781	2.51242	0.00170284	3.96135	up	[Q]	Secondary metabolites biosynthesis, transport and catabolism	Molecular Function: monooxygenase activity (GO:0004497);; Molecular Function: iron ion binding (GO:0005506);; Cellular Component: endoplasmic reticulum (GO:0005783);; Molecular Function: electron carrier activity (GO:0009055);; Molecular Function: oxidoreductase activity, acting on paired donors, with incorporation or reduction of molecular oxygen (GO:0016705);; Molecular Function: oxygen binding…	--	[QI]	--	Cytochrome P450	Cytochrome P450 704C1 GN=CYP704C1 OS=Pinus taeda (Loblolly pine) PE=2 SV=1	hypothetical protein PRUPE_ppa026124mg [Prunus persica]
c24733.graph_c0	2.62549	0.43405	0.000284107	-2.54588	down	[RTKL]	--	Molecular Function: protein kinase activity (GO:0004672);; Cellular Component: plastid (GO:0009536);; Biological Process: phosphorylation (GO:0016310);;	--	[T]	Signal transduction mechanisms	Protein tyrosine kinase;; Protein kinase domain;; Protein tyrosine kinase;; Protein kinase domain	Proline-rich receptor-like protein kinase PERK1 GN=PERK1 OS=Arabidopsis thaliana (Mouse-ear cress) PE=2 SV=1	Proline-rich receptor-like protein kinase PERK2 [Morus notabilis]
c11755.graph_c0	0	3.32894	2.17714e-07	6.2295	up	--	--	--	--	--	--	--	GLABRA2 expression modulator GN=GEM OS=Arabidopsis thaliana (Mouse-ear cress) PE=1 SV=1	--
c292.graph_c0	1.61949	0	1.43604e-05	-5.71967	down	--	--	--	--	--	--	CHRD domain	--	hypothetical protein MVLG_03562 [Microbotryum violaceum p1A1 Lamole]
c24194.graph_c0	1.83245	0	0.000676895	-5.17316	down	--	--	--	--	--	--	--	--	hypothetical protein SETTUDRAFT_139052 [Setosphaeria turcica Et28A]
c15175.graph_c0	1.39403	0	2.50848e-08	-6.42513	down	--	--	--	K03655|1.1776e-38|csv:101221994|uncharacterized LOC101221994; K03655 ATP-dependent DNA helicase RecG [EC:3.6.4.12] (A)	[R]	General function prediction only	Retrotransposon gag protein	--	PREDICTED: uncharacterized protein LOC101221994 [Cucumis sativus]
c19965.graph_c0	0.136862	3.45616	0.000797922	4.07432	up	[O]	Posttranslational modification, protein turnover, chaperones	Biological Process: protein peptidyl-prolyl isomerization (GO:0000413);; Molecular Function: peptidyl-prolyl cis-trans isomerase activity (GO:0003755);; Biological Process: protein folding (GO:0006457);;	K01802|9.15734e-45|gmx:100305485|uncharacterized LOC100305485; K01802 peptidylprolyl isomerase [EC:5.2.1.8] (A)	[O]	Posttranslational modification, protein turnover, chaperones	Cyclophilin type peptidyl-prolyl cis-trans isomerase/CLD	Peptidyl-prolyl cis-trans isomerase CYP19-4 (Precursor) GN=F23F1.12 OS=Arabidopsis thaliana (Mouse-ear cress) PE=1 SV=2	hypothetical protein PHSY_003395 [Pseudozyma hubeiensis SY62]
c40439.graph_c0	3.62558	0	9.66919e-06	-5.76936	down	--	--	--	--	--	--	Domain of unknown function (DUF1943)	--	--
c27153.graph_c0	26.7501	5.80167	0.000195161	-2.18826	down	[S]	Function unknown	--	K09775|6.25115e-76|pxb:103941666|uncharacterized LOC103941666; K09775 hypothetical protein (A)	--	--	Divergent PAP2 family	--	PREDICTED: uncharacterized protein LOC103951400 [Pyrus x bretschneideri]
c41955.graph_c0	0	2.11319	0.000925691	5.14197	up	--	--	--	K15340|7.61988e-10|vvi:100254013|5' exonuclease Apollo; K15340 DNA cross-link repair 1A protein (A)	--	--	--	--	PREDICTED: protein artemis [Nelumbo nucifera]
c35525.graph_c0	11.5667	0.218143	0	-5.62392	down	[Q]	Secondary metabolites biosynthesis, transport and catabolism	Molecular Function: oxidoreductase activity, acting on paired donors, with incorporation or reduction of molecular oxygen, NAD(P)H as one donor, and incorporation of one atom of oxygen (GO:0016709);; Molecular Function: metal ion binding (GO:0046872);;	--	[Q]	Secondary metabolites biosynthesis, transport and catabolism	Cytochrome P450	Cytochrome P450 71D10 GN=CYP71D10 OS=Glycine max (Soybean) PE=2 SV=1	Cytochrome P450 71D10, putative [Theobroma cacao]
c29887.graph_c0	1.55192	6.34331	0.00966774	2.01685	up	[O]	Posttranslational modification, protein turnover, chaperones	Molecular Function: transferase activity (GO:0016740);;	K00799|5.33234e-33|csl:COCSUDRAFT_52388|glutathione S-transferase; K00799 glutathione S-transferase [EC:2.5.1.18] (A)	[O]	Posttranslational modification, protein turnover, chaperones	Glutathione S-transferase, N-terminal domain;; Glutathione S-transferase, N-terminal domain;; Glutathione S-transferase, N-terminal domain;; Glutathione S-transferase, C-terminal domain;; Glutathione S-transferase, C-terminal domain	Probable glutathione S-transferase GSTF2 OS=Oryza sativa subsp. japonica (Rice) PE=1 SV=3	hypothetical protein PaG_05380 [Pseudozyma aphidis DSM 70725]
c31888.graph_c1	0.888052	5.05198	7.30745e-05	2.49533	up	[Q]	Secondary metabolites biosynthesis, transport and catabolism	Molecular Function: monooxygenase activity (GO:0004497);; Molecular Function: iron ion binding (GO:0005506);; Molecular Function: electron carrier activity (GO:0009055);; Molecular Function: oxidoreductase activity, acting on paired donors, with incorporation or reduction of molecular oxygen (GO:0016705);; Molecular Function: heme binding (GO:0020037);; Molecular Function: secologanin synthase ac…	--	[QI]	--	Cytochrome P450	Cytochrome P450 714C2 GN=OsJ_35025 OS=Oryza sativa subsp. japonica (Rice) PE=2 SV=1	PREDICTED: cytochrome P450 734A1-like [Fragaria vesca subsp. vesca]
c20414.graph_c0	15.2083	2.79213	1.25134e-05	-2.42847	down	[Q]	Secondary metabolites biosynthesis, transport and catabolism	Molecular Function: iron ion binding (GO:0005506);; Molecular Function: electron carrier activity (GO:0009055);; Biological Process: abscisic acid metabolic process (GO:0009687);; Biological Process: response to red light (GO:0010114);; Molecular Function: (+)-abscisic acid 8'-hydroxylase activity (GO:0010295);; Molecular Function: heme binding (GO:0020037);; Biological Process: release of seed f…	K09843|0|pop:POPTR_0009s03900g|POPTRDRAFT_723222; hypothetical protein; K09843 (+)-abscisic acid 8'-hydroxylase [EC:1.14.13.93] (A)	[QI]	--	Cytochrome P450	Abscisic acid 8&apos;-hydroxylase 2 GN=CYP707A2 OS=Arabidopsis thaliana (Mouse-ear cress) PE=2 SV=1	hypothetical protein POPTR_0009s03900g [Populus trichocarpa]
c38573.graph_c0	5.05709	19.7113	0.00158284	1.96882	up	[RTKL]	--	Biological Process: DNA replication (GO:0006260);; Biological Process: protein phosphorylation (GO:0006468);; Biological Process: organelle organization (GO:0006996);; Molecular Function: kinase activity (GO:0016301);; Biological Process: regulation of biological process (GO:0050789);;	--	[T]	Signal transduction mechanisms	Protein kinase domain;; Protein tyrosine kinase;; Protein kinase domain	Mitogen-activated protein kinase kinase kinase NPK1 GN=NPK1 OS=Nicotiana tabacum (Common tobacco) PE=1 SV=1	hypothetical protein PRUPE_ppa002436mg [Prunus persica]
c15428.graph_c0	5.57046	21.1421	0.00425694	1.9254	up	--	--	--	--	--	--	--	--	hypothetical protein L484_006989 [Morus notabilis]
c16092.graph_c0	6.17021	1.32163	0.000298041	-2.20228	down	[Q]	Secondary metabolites biosynthesis, transport and catabolism	--	K14999|7.4176e-45|pxb:103942694|cytochrome P450 6B6-like; K14999 cytochrome P450, family 6 [EC:1.14.-.-] (A)	[Q]	Secondary metabolites biosynthesis, transport and catabolism	Cytochrome P450	11-oxo-beta-amyrin 30-oxidase GN=CYP72A154 OS=Glycyrrhiza uralensis (Chinese licorice) PE=1 SV=1	PREDICTED: cytochrome P450 6B6-like [Pyrus x bretschneideri]
c19307.graph_c0	2.0581	8.13211	0.00428825	1.9791	up	--	--	Biological Process: transport (GO:0006810);; Cellular Component: membrane (GO:0016020);;	K15382|3.08003e-116|fve:101295010|bidirectional sugar transporter SWEET15-like; K15382 solute carrier family 50 (sugar transporter) (A)	[R]	General function prediction only	Sugar efflux transporter for intercellular exchange	Bidirectional sugar transporter SWEET15 GN=T19L5.130 OS=Arabidopsis thaliana (Mouse-ear cress) PE=2 SV=1	Bidirectional sugar transporter N3 [Morus notabilis]
c10856.graph_c0	2.54458	0	9.9577e-12	-7.12388	down	[E]	Amino acid transport and metabolism	--	K08248|0|pmum:103323466|(R)-mandelonitrile lyase 3-like; K08248 mandelonitrile lyase [EC:4.1.2.10] (A)	[R]	General function prediction only	GMC oxidoreductase;; GMC oxidoreductase	(R)-mandelonitrile lyase 1 (Precursor) GN=MDL1 OS=Prunus serotina (Black cherry) PE=1 SV=1	(R)-mandelonitrile lyase 1 [Morus notabilis]
c38767.graph_c0	47.2353	11.7483	0.00101295	-1.99541	down	[R]	General function prediction only	--	--	[R]	General function prediction only	WD domain, G-beta repeat	Transcriptional corepressor LEUNIG GN=LUG OS=Arabidopsis thaliana (Mouse-ear cress) PE=1 SV=2	PREDICTED: transcriptional corepressor LEUNIG-like isoform X2 [Glycine max]
c39247.graph_c0	15.9985	0	0	-9.48661	down	--	--	--	--	--	--	Protein of unknown function (DUF1264)	--	PREDICTED: uncharacterized protein LOC102619445 [Citrus sinensis]
c23144.graph_c0	1.53358	6.53094	0.00485588	2.07761	up	--	--	--	--	--	--	Dirigent-like protein	Dirigent protein 21 (Precursor) GN=DIR21 OS=Arabidopsis thaliana (Mouse-ear cress) PE=3 SV=1	hypothetical protein L484_008609 [Morus notabilis]
c34747.graph_c1	3.98137	0.135683	2.54135e-07	-4.52598	down	--	--	Biological Process: DNA replication (GO:0006260);;	--	--	--	--	--	PREDICTED: DNA-directed primase/polymerase protein [Prunus mume]
c3087.graph_c0	0.569602	14.1075	2.28512e-06	4.31018	up	--	--	Molecular Function: nucleic acid binding (GO:0003676);; Biological Process: DNA integration (GO:0015074);; Molecular Function: metal ion binding (GO:0046872);;	--	[R]	General function prediction only	Reverse transcriptase (RNA-dependent DNA polymerase)	Endonuclease OS=Nicotiana tabacum (Common tobacco) PE=2 SV=1	hypothetical protein VITISV_041406 [Vitis vinifera]
c25203.graph_c0	0.436477	2.2408	0.0032812	2.32601	up	--	--	--	--	--	--	Protein of unknown function (DUF674)	--	hypothetical protein L484_006043 [Morus notabilis]
c14389.graph_c0	3.1618	0	9.07585e-08	-6.29548	down	--	--	--	--	--	--	--	BON1-associated protein 2 GN=F4I18.26 OS=Arabidopsis thaliana (Mouse-ear cress) PE=1 SV=1	BON1-associated protein 2 [Morus notabilis]
c37429.graph_c0	14.3614	98.2076	9.82223e-08	2.78023	up	--	--	--	--	[T]	Signal transduction mechanisms	NB-ARC domain	Putative disease resistance RPP13-like protein 1 GN=RPPL1 OS=Arabidopsis thaliana (Mouse-ear cress) PE=3 SV=1	hypothetical protein PRUPE_ppa015043mg [Prunus persica]
c38676.graph_c0	2.42369	0.519969	0.000333944	-2.19941	down	[RTKL]	--	Molecular Function: kinase activity (GO:0016301);;	--	[Z]	Cytoskeleton	Immunoglobulin I-set domain;; Fibronectin type III domain;; Immunoglobulin domain;; Protein kinase domain;; Immunoglobulin V-set domain;; Immunoglobulin domain;; Immunoglobulin domain;; Protein tyrosine kinase;; CD80-like C2-set immunoglobulin domain	Phosphoenolpyruvate carboxylase kinase 1 GN=PPCK1 OS=Arabidopsis thaliana (Mouse-ear cress) PE=1 SV=1	calcium/calmodulin-dependent protein kinase, variant 3, variant [Paracoccidioides sp. &apos;lutzii&apos; Pb01]
c40353.graph_c0	0	3.70578	8.25518e-07	6.08348	up	[U]	Intracellular trafficking, secretion, and vesicular transport	--	K14006|2.60628e-44|pper:PRUPE_ppa001742mg|hypothetical protein; K14006 protein transport protein SEC23 (A)	[U]	Intracellular trafficking, secretion, and vesicular transport	Sec23/Sec24 zinc finger	--	PREDICTED: protein transport protein SEC23-like [Eucalyptus grandis]
c28396.graph_c0	0.0661607	1.44584	1.20798e-05	4.13167	up	--	--	--	--	--	--	--	--	PREDICTED: uncharacterized protein LOC103322099 isoform X1 [Prunus mume]
c39328.graph_c0	53.8118	1.91507	0	-4.77076	down	--	--	Biological Process: lipid transport (GO:0006869);; Molecular Function: lipid binding (GO:0008289);;	--	--	--	Protease inhibitor/seed storage/LTP family;; Probable lipid transfer	Non-specific lipid-transfer protein (Precursor) OS=Gossypium hirsutum (Upland cotton) PE=2 SV=1	Non-specific lipid-transfer protein [Morus notabilis]
c34224.graph_c0	0.277417	9.80782	1.22791e-13	5.00978	up	--	--	Molecular Function: protein kinase activity (GO:0004672);; Biological Process: cellular process (GO:0009987);;	--	--	--	Salt stress response/antifungal	Cysteine-rich receptor-like protein kinase 25 (Precursor) GN=CRK25 OS=Arabidopsis thaliana (Mouse-ear cress) PE=3 SV=1	Cysteine-rich receptor-like protein kinase 25 [Morus notabilis]
c21287.graph_c0	1.24089	19.5851	4.43504e-09	3.9019	up	--	--	--	--	--	--	--	Probable WRKY transcription factor 19 GN=WRKY19 OS=Arabidopsis thaliana (Mouse-ear cress) PE=2 SV=1	TMV resistance protein N [Morus notabilis]
c44756.graph_c0	0	1.26988	0.000593806	5.21392	up	--	--	Cellular Component: cytoplasm (GO:0005737);; Cellular Component: intracellular membrane-bounded organelle (GO:0043231);;	--	--	--	Pathogenesis-related protein Bet v I family	MLP-like protein 28 GN=MLP28 OS=Arabidopsis thaliana (Mouse-ear cress) PE=1 SV=1	PREDICTED: MLP-like protein 31 [Prunus mume]
c32202.graph_c0	0.800524	0	0.000175935	-5.3792	down	[V]	Defense mechanisms	Molecular Function: nucleotide binding (GO:0000166);; Biological Process: transport (GO:0006810);; Biological Process: cellular process (GO:0009987);; Molecular Function: ATPase activity (GO:0016887);;	--	[Q]	Secondary metabolites biosynthesis, transport and catabolism	ABC transporter;; ABC transporter transmembrane region	ABC transporter C family member 14 GN=F26K9.130 OS=Arabidopsis thaliana (Mouse-ear cress) PE=1 SV=1	hypothetical protein BATDEDRAFT_16805 [Batrachochytrium dendrobatidis JAM81]
c31141.graph_c2	1.80522	0.208024	0.000158317	-3.01071	down	--	--	--	--	--	--	Transferase family	Coumaroyl-CoA:anthocyanidin 3-O-glucoside-6&apos;&apos;-O-coumaroyltransferase 1 GN=3AT1 OS=Arabidopsis thaliana (Mouse-ear cress) PE=1 SV=1	Malonyl-coenzyme A:anthocyanin 3-O-glucoside-6&apos;&apos;-O-malonyltransferase [Morus notabilis]
c6602.graph_c0	0	6.74902	4.7959e-05	5.58344	up	--	--	Cellular Component: membrane (GO:0016020);;	K09875|1.22453e-13|mdm:103420949|aquaporin SIP1-2-like; K09875 aquaporin SIP (A)	[G]	Carbohydrate transport and metabolism	--	Aquaporin SIP1-2 GN=SIP1-2 OS=Zea mays (Maize) PE=2 SV=1	Aquaporin SIP1-1 [Morus notabilis]
c21931.graph_c0	0	1.46505	0.00230169	4.9863	up	--	--	Cellular Component: nucleus (GO:0005634);; Biological Process: nucleosome assembly (GO:0006334);;	K11290|5.43148e-17|sly:101267194|NAP1-related protein 2-like; K11290 template-activating factor I (A)	[L]	Replication, recombination and repair	Nucleosome assembly protein (NAP)	NAP1-related protein 2 GN=F6A14.10 OS=Arabidopsis thaliana (Mouse-ear cress) PE=1 SV=2	hypothetical protein PHSY_005944 [Pseudozyma hubeiensis SY62]
c38470.graph_c0	22.5478	88.765	0.00131783	1.98568	up	--	--	Biological Process: response to hypoxia (GO:0001666);; Molecular Function: DNA binding (GO:0003677);; Cellular Component: nucleus (GO:0005634);; Biological Process: regulation of transcription, DNA-templated (GO:0006355);; Biological Process: regulation of cell size (GO:0008361);; Biological Process: response to light stimulus (GO:0009416);; Biological Process: response to wounding (GO:0009611);;…	--	--	--	No apical meristem (NAM) protein	NAC domain-containing protein 2 GN=T1N6.12 OS=Arabidopsis thaliana (Mouse-ear cress) PE=2 SV=2	PREDICTED: NAC domain-containing protein 2-like [Populus euphratica]
c11126.graph_c0	1.17301	0	0.00279566	-4.93271	down	--	--	--	--	[R]	General function prediction only	--	--	PREDICTED: uncharacterized protein LOC104907208 [Beta vulgaris subsp. vulgaris]
c39606.graph_c0	0	5.21719	0.000383733	5.28246	up	--	--	--	K09285|9.99816e-06|pxb:103951943|AP2-like ethylene-responsive transcription factor BBM1; K09285 AP2-like factor, ANT lineage (A)	--	--	--	AP2-like ethylene-responsive transcription factor AIL5 GN=AIL5 OS=Arabidopsis thaliana (Mouse-ear cress) PE=2 SV=2	--
c21295.graph_c0	2.23567	0	7.35601e-09	-6.54408	down	--	--	Molecular Function: zinc ion transmembrane transporter activity (GO:0005385);; Cellular Component: integral component of membrane (GO:0016021);; Molecular Function: 2-alkenal reductase [NAD(P)] activity (GO:0032440);; Biological Process: oxidation-reduction process (GO:0055114);; Biological Process: zinc ion transmembrane transport (GO:0071577);;	K14709|0|rcu:RCOM_1500480|zinc/iron transporter, putative (EC:1.3.1.74); K14709 solute carrier family 39 (zinc transporter), member 1/2/3 (A)	[P]	Inorganic ion transport and metabolism	ZIP Zinc transporter	Probable zinc transporter 10 (Precursor) GN=ZIP10 OS=Arabidopsis thaliana (Mouse-ear cress) PE=1 SV=2	putative zinc transporter 10 [Morus notabilis]
c18071.graph_c0	0	9.09512	2.46101e-08	6.4541	up	--	--	Cellular Component: intracellular membrane-bounded organelle (GO:0043231);; Cellular Component: cytoplasmic part (GO:0044444);;	--	--	--	--	Outer envelope pore protein 24B, chloroplastic GN=OEP24B OS=Arabidopsis thaliana (Mouse-ear cress) PE=2 SV=1	PREDICTED: outer envelope pore protein 24B, chloroplastic [Malus domestica]
c39490.graph_c0	0	10.7369	4.50444e-08	6.39342	up	--	--	--	--	--	--	--	--	putative E3 ubiquitin-protein ligase HERC1 [Morus notabilis]
c44727.graph_c0	0	1.13133	7.17486e-05	5.52806	up	--	--	--	--	--	--	RNA dependent RNA polymerase	--	--
c20314.graph_c0	0.213629	4.53514	6.55016e-11	4.31564	up	[R]	General function prediction only	Molecular Function: iron ion binding (GO:0005506);; Molecular Function: oxidoreductase activity, acting on single donors with incorporation of molecular oxygen, incorporation of two atoms of oxygen (GO:0016702);; Molecular Function: leucocyanidin oxygenase activity (GO:0050589);; Biological Process: oxidation-reduction process (GO:0055114);; Biological Process: response to karrikin (GO:0080167);;	--	[QR]	--	non-haem dioxygenase in morphine synthesis N-terminal;; 2OG-Fe(II) oxygenase superfamily	Protein SRG1 GN=SRG1 OS=Arabidopsis thaliana (Mouse-ear cress) PE=2 SV=1	Leucoanthocyanidin dioxygenase [Morus notabilis]
c32468.graph_c0	1.47708	0.291085	0.00447808	-2.28857	down	--	--	--	K14575|9.94404e-116|ppp:PHYPADRAFT_30446|hypothetical protein; K14575 AAA family ATPase (A)	[O]	Posttranslational modification, protein turnover, chaperones	ATPase family associated with various cellular activities (AAA);; AAA ATPase domain;; AAA domain;; AAA domain;; AAA domain (dynein-related subfamily);; AAA domain;; NACHT domain;; AAA domain;; AAA domain (Cdc48 subfamily);; Rad17 cell cycle checkpoint protein;; AAA domain;; Holliday junction DNA helicase ruvB N-terminus;; Part of AAA domain;; IstB-like ATP binding protein;; AAA domain;; RNA helic…	Cell division control protein 48 homolog E GN=CDC48E OS=Arabidopsis thaliana (Mouse-ear cress) PE=1 SV=2	hypothetical protein HMPREF1544_06463 [Mucor circinelloides f. circinelloides 1006PhL]
c7167.graph_c0	3.76298	0.870201	0.00939582	-2.07235	down	--	--	--	--	--	--	Domain of unknown function (DUF702)	Protein SHI RELATED SEQUENCE 1 GN=F24M12.100 OS=Arabidopsis thaliana (Mouse-ear cress) PE=1 SV=2	Lateral root primordium protein-related, putative [Theobroma cacao]
c35190.graph_c0	0	11.8381	0	9.0696	up	[HC]	--	--	--	[CR]	--	FAD binding domain;; FAD binding domain;; NAD(P)-binding Rossmann-like domain	Zeaxanthin epoxidase, chloroplastic (Precursor) GN=ZEP OS=Oncidium hybrid cultivar (Orchid) PE=2 SV=1	PREDICTED: zeaxanthin epoxidase, chloroplastic-like [Pyrus x bretschneideri]
c34663.graph_c0	6.88892	0.258449	5.41789e-14	-4.64355	down	[Q]	Secondary metabolites biosynthesis, transport and catabolism	--	--	[QI]	--	Cytochrome P450;; Cytochrome P450	Cytochrome P450 87A3 GN=OSJNBa0088I22.16 OS=Oryza sativa subsp. japonica (Rice) PE=2 SV=3	Cytochrome P450 87A3 [Morus notabilis]
c15001.graph_c0	0.799425	4.65872	0.000923561	2.50419	up	--	--	--	--	--	--	Protein of unknown function DUF260	LOB domain-containing protein 1 GN=F24B9.1 OS=Arabidopsis thaliana (Mouse-ear cress) PE=2 SV=1	PREDICTED: LOB domain-containing protein 1-like [Prunus mume]
c31335.graph_c0	2.55301	0.161716	2.95264e-05	-3.74318	down	--	--	Biological Process: iron ion transport (GO:0006826);; Biological Process: cellular response to iron ion starvation (GO:0010106);; Biological Process: response to nitrate (GO:0010167);; Molecular Function: arsenite transmembrane transporter activity (GO:0015105);; Molecular Function: water channel activity (GO:0015250);; Biological Process: arsenite transport (GO:0015700);; Biological Process: nit…	K09874|6.75648e-117|pper:PRUPE_ppa024808mg|hypothetical protein; K09874 aquaporin NIP (A)	[G]	Carbohydrate transport and metabolism	Major intrinsic protein	Probable aquaporin NIP5-1 GN=F24G24.180 OS=Arabidopsis thaliana (Mouse-ear cress) PE=2 SV=1	hypothetical protein PRUPE_ppa024808mg, partial [Prunus persica]
c42598.graph_c0	1.66724	0	0.000676895	-5.17316	down	--	--	--	--	--	--	--	--	hypothetical protein FOQG_09248 [Fusarium oxysporum f. sp. raphani 54005]
c36356.graph_c0	0.0880066	2.70679	9.18261e-10	4.72175	up	[G]	Carbohydrate transport and metabolism	Molecular Function: catalytic activity (GO:0003824);; Biological Process: glucose metabolic process (GO:0006006);; Biological Process: response to abiotic stimulus (GO:0009628);; Cellular Component: intracellular membrane-bounded organelle (GO:0043231);; Biological Process: cellular metabolic process (GO:0044237);; Cellular Component: cytoplasmic part (GO:0044444);; Molecular Function: metal ion …	K01689|5.11938e-139|cit:102616210|enolase-like; K01689 enolase [EC:4.2.1.11] (A)	[G]	Carbohydrate transport and metabolism	Enolase, C-terminal TIM barrel domain;; Enolase, N-terminal domain	Enolase OS=Ricinus communis (Castor bean) PE=2 SV=1	PREDICTED: bifunctional enolase 2/transcriptional activator [Tarenaya hassleriana]
c36698.graph_c0	38.2705	7.93808	5.32277e-05	-2.25724	down	[Q]	Secondary metabolites biosynthesis, transport and catabolism	Molecular Function: iron ion binding (GO:0005506);; Cellular Component: mitochondrion (GO:0005739);; Cellular Component: endoplasmic reticulum (GO:0005783);; Cellular Component: plasma membrane (GO:0005886);; Molecular Function: electron carrier activity (GO:0009055);; Molecular Function: heme binding (GO:0020037);; Molecular Function: hydroxyphenylacetonitrile 2-monooxygenase activity (GO:004708…	--	[Q]	Secondary metabolites biosynthesis, transport and catabolism	Cytochrome P450	Cytochrome P450 71B34 GN=CYP71B34 OS=Arabidopsis thaliana (Mouse-ear cress) PE=2 SV=1	Cytochrome P450 [Morus notabilis]
c7014.graph_c0	11.9673	1.32242	2.25869e-07	-3.13109	down	--	--	--	--	--	--	Dirigent-like protein	Dirigent protein 19 (Precursor) GN=DIR19 OS=Arabidopsis thaliana (Mouse-ear cress) PE=2 SV=1	PREDICTED: dirigent protein 22-like [Populus euphratica]
c34421.graph_c0	3.73275	0.84726	0.00119122	-2.11516	down	[R]	General function prediction only	Biological Process: translation (GO:0006412);; Cellular Component: cytoplasmic part (GO:0044444);; Molecular Function: organic cyclic compound binding (GO:0097159);; Molecular Function: heterocyclic compound binding (GO:1901363);;	K03253|6.71761e-148|pop:POPTR_0018s02940g|Eukaryotic translation initiation factor 3 subunit 9 family protein; K03253 translation initiation factor 3 subunit B (A)	[J]	Translation, ribosomal structure and biogenesis	Eukaryotic translation initiation factor eIF2A;; RNA recognition motif. (a.k.a. RRM, RBD, or RNP domain)	Eukaryotic translation initiation factor 3 subunit B {ECO:0000255|HAMAP-Rule:MF_03001} GN=TIF3B1 OS=Arabidopsis thaliana (Mouse-ear cress) PE=1 SV=1	hypothetical protein M569_07499 [Genlisea aurea]
c37090.graph_c0	55.0909	4.35071	2.25708e-13	-3.64919	down	--	--	--	--	--	--	WD40-like Beta Propeller Repeat;; WD40-like Beta Propeller Repeat	--	hypothetical protein L484_010931 [Morus notabilis]
c6444.graph_c0	2.9062	0	1.43604e-05	-5.71967	down	--	--	--	--	[R]	General function prediction only	--	Tubby-like F-box protein 7 GN=TULP7 OS=Arabidopsis thaliana (Mouse-ear cress) PE=2 SV=1	PREDICTED: tubby-like F-box protein 7 [Malus domestica]
c19905.graph_c0	0.522375	5.17512	0.000199885	3.18561	up	--	--	--	--	--	--	--	--	hypothetical protein POPTR_0001s27500g [Populus trichocarpa]
c8797.graph_c0	22.7004	80.9577	0.00977863	1.83567	up	--	--	Biological Process: translation (GO:0006412);; Cellular Component: membrane (GO:0016020);; Cellular Component: cytosolic large ribosomal subunit (GO:0022625);;	K02917|4.52373e-21|vvi:100258134|60S ribosomal protein L35a-1; K02917 large subunit ribosomal protein L35Ae (A)	[J]	Translation, ribosomal structure and biogenesis	Ribosomal protein L35Ae	60S ribosomal protein L35a-3 GN=RPL35AC OS=Arabidopsis thaliana (Mouse-ear cress) PE=3 SV=1	hypothetical protein MIMGU_mgv1a015450mg [Erythranthe guttata]
c10114.graph_c0	0.817127	42.4601	6.66134e-16	5.5299	up	[RTKL]	--	--	--	--	--	Protein tyrosine kinase;; Protein kinase domain	Probable LRR receptor-like serine/threonine-protein kinase At1g53420 (Precursor) GN=At1g53420 OS=Arabidopsis thaliana (Mouse-ear cress) PE=2 SV=2	putative LRR receptor-like serine/threonine-protein kinase [Morus notabilis]
c33626.graph_c0	0	5.27233	2.35059e-06	5.96336	up	--	--	--	--	[T]	Signal transduction mechanisms	NB-ARC domain	Putative disease resistance protein RGA3 GN=RGA3 OS=Solanum bulbocastanum (Wild potato) PE=2 SV=2	Putative disease resistance RPP13-like protein 1 [Morus notabilis]
c41943.graph_c0	1.63	0	3.03776e-09	-6.62727	down	--	--	--	--	--	--	CRPV capsid protein like	--	--
c15079.graph_c0	11.0536	1.25143	4.19015e-09	-3.12054	down	--	--	Cellular Component: nucleus (GO:0005634);; Biological Process: regulation of transcription, DNA-templated (GO:0006355);; Biological Process: auxin-activated signaling pathway (GO:0009734);; Molecular Function: 2-alkenal reductase [NAD(P)] activity (GO:0032440);; Molecular Function: protein dimerization activity (GO:0046983);; Biological Process: oxidation-reduction process (GO:0055114);;	--	--	--	Di-glucose binding within endoplasmic reticulum;; Leucine Rich repeats (2 copies);; Leucine Rich Repeat;; Leucine rich repeat;; Leucine Rich repeat;; Carbohydrate-binding protein of the ER	Probable LRR receptor-like serine/threonine-protein kinase At1g56130 (Precursor) GN=At1g56130 OS=Arabidopsis thaliana (Mouse-ear cress) PE=2 SV=2	PREDICTED: probable LRR receptor-like serine/threonine-protein kinase At1g56130 [Prunus mume]
c31667.graph_c0	3.31778	0.251396	9.5216e-09	-3.64688	down	--	--	--	--	[O]	Posttranslational modification, protein turnover, chaperones	Papain family cysteine protease	Thiol protease aleurain (Precursor) OS=Hordeum vulgare (Barley) PE=2 SV=1	actinidin Act1c [Actinidia eriantha]
c8134.graph_c0	13.6712	0.173952	0	-6.16067	down	[G]	Carbohydrate transport and metabolism	Molecular Function: binding (GO:0005488);; Biological Process: metabolic process (GO:0008152);; Cellular Component: intracellular membrane-bounded organelle (GO:0043231);; Cellular Component: cytoplasmic part (GO:0044444);; Biological Process: response to stimulus (GO:0050896);;	K01689|1.89558e-89|pop:POPTR_0006s11800g|phosphopyruvate hydratase family protein; K01689 enolase [EC:4.2.1.11] (A)	[G]	Carbohydrate transport and metabolism	Enolase, C-terminal TIM barrel domain;; Enolase, N-terminal domain	Enolase 1 GN=ENO1 OS=Hevea brasiliensis (Para rubber tree) PE=1 SV=1	RecName: Full=Enolase 1; AltName: Full=2-phospho-D-glycerate hydro-lyase 1; AltName: Full=2-phosphoglycerate dehydratase 1; AltName: Allergen=Hev b 9 [Hevea brasiliensis]
c9273.graph_c0	3.64159	0.0468469	6.21725e-15	-5.92302	down	--	--	--	--	--	--	Plant protein of unknown function	UPF0481 protein At3g47200 GN=At3g47200 OS=Arabidopsis thaliana (Mouse-ear cress) PE=2 SV=1	hypothetical protein L484_005832 [Morus notabilis]
c31421.graph_c0	0.650959	0.0218018	0.000176431	-4.28097	down	--	--	Molecular Function: nucleic acid binding (GO:0003676);; Molecular Function: zinc ion binding (GO:0008270);; Biological Process: DNA integration (GO:0015074);;	--	[R]	General function prediction only	gag-polypeptide of LTR copia-type;; gag-polypeptide of LTR copia-type	Endonuclease OS=Nicotiana tabacum (Common tobacco) PE=2 SV=1	hypothetical protein VITISV_034590 [Vitis vinifera]
c21399.graph_c0	4.33241	0.0203281	0	-7.37482	down	--	--	--	--	[R]	General function prediction only	zinc-binding in reverse transcriptase;; Reverse transcriptase-like;; Reverse transcriptase (RNA-dependent DNA polymerase);; Endonuclease/Exonuclease/phosphatase family	Putative ribonuclease H protein At1g65750 GN=At1g65750 OS=Arabidopsis thaliana (Mouse-ear cress) PE=3 SV=1	PREDICTED: LOW QUALITY PROTEIN: uncharacterized protein LOC103343662 [Prunus mume]
c40837.graph_c0	0	2.16211	0.000593806	5.21392	up	--	--	--	K10268|2.18647e-48|pmum:103330214|F-box/LRR-repeat protein 3-like; K10268 F-box and leucine-rich repeat protein 2/20 (A)	[R]	General function prediction only	--	F-box/LRR-repeat protein 3 GN=FBL3 OS=Arabidopsis thaliana (Mouse-ear cress) PE=2 SV=1	F-box/LRR-repeat 3 -like protein [Gossypium arboreum]
c21475.graph_c0	1.08505	0	9.66919e-06	-5.76936	down	--	--	--	--	--	--	--	--	PREDICTED: uncharacterized protein LOC104905114 [Beta vulgaris subsp. vulgaris]
c33716.graph_c0	2.6655	0.420696	0.000374407	-2.60313	down	--	--	Biological Process: sterol biosynthetic process (GO:0016126);; Biological Process: pentacyclic triterpenoid biosynthetic process (GO:0019745);;	--	[R]	General function prediction only	C2 domain	Synaptotagmin-3 GN=F21E1.140 OS=Arabidopsis thaliana (Mouse-ear cress) PE=2 SV=1	PREDICTED: synaptotagmin-3-like [Malus domestica]
c39483.graph_c0	22.6186	5.31498	0.00408728	-2.05929	down	[GEPR]	--	Cellular Component: integral component of membrane (GO:0016021);; Molecular Function: substrate-specific transmembrane transporter activity (GO:0022891);; Biological Process: transmembrane transport (GO:0055085);;	--	[R]	General function prediction only	Sugar (and other) transporter	Polyol transporter 5 GN=PLT5 OS=Arabidopsis thaliana (Mouse-ear cress) PE=1 SV=2	hypothetical protein EUGRSUZ_I01255 [Eucalyptus grandis]
c41001.graph_c0	0	2.65309	7.17486e-05	5.52806	up	--	--	Molecular Function: hydrolase activity (GO:0016787);;	--	--	--	--	GDSL esterase/lipase 2 (Precursor) GN=GLIP2 OS=Arabidopsis thaliana (Mouse-ear cress) PE=2 SV=1	GDSL esterase/lipase 1 [Morus notabilis]
c24242.graph_c0	0	2.91514	0.00956537	4.71591	up	--	--	--	--	[T]	Signal transduction mechanisms	--	Probable disease resistance protein RXW24L GN=RXW24L OS=Arabidopsis thaliana (Mouse-ear cress) PE=2 SV=1	hypothetical protein PRUPE_ppa016009mg [Prunus persica]
c42571.graph_c0	0	1.47311	4.7959e-05	5.58344	up	--	--	--	--	--	--	--	--	hypothetical protein L484_000735 [Morus notabilis]
c28951.graph_c0	0.0907517	4.40719	4.91897e-11	5.27399	up	[L]	Replication, recombination and repair	--	K10730|1.10491e-82|pper:PRUPE_ppa024068mg|hypothetical protein; K10730 ATP-dependent DNA helicase Q4 [EC:3.6.4.12] (A)	[L]	Replication, recombination and repair	DEAD/DEAH box helicase	ATP-dependent DNA helicase Q-like 5 GN=F28L5.4 OS=Arabidopsis thaliana (Mouse-ear cress) PE=2 SV=2	ATP-dependent DNA helicase Q-like 5 [Morus notabilis]
c30346.graph_c0	1.57495	0.185417	0.00504662	-2.9129	down	--	--	--	--	[R]	General function prediction only	Reverse transcriptase (RNA-dependent DNA polymerase)	Putative ribonuclease H protein At1g65750 GN=At1g65750 OS=Arabidopsis thaliana (Mouse-ear cress) PE=3 SV=1	hypothetical protein PRUPE_ppa016553mg [Prunus persica]
c28474.graph_c0	6.04998	0.804615	4.95835e-07	-2.87981	down	[G]	Carbohydrate transport and metabolism	Molecular Function: hydrolase activity, hydrolyzing O-glycosyl compounds (GO:0004553);; Biological Process: carbohydrate metabolic process (GO:0005975);;	--	--	--	Glycosyl hydrolase family 10	--	Endo-1,4-beta-xylanase A [Morus notabilis]
c37531.graph_c0	10.0212	83.8435	1.93516e-09	3.07088	up	--	--	--	K16912|1.37387e-10|pper:PRUPE_ppa003033mg|hypothetical protein; K16912 ribosomal biogenesis protein LAS1 (A)	--	--	--	--	hypothetical protein PRUPE_ppa003033mg [Prunus persica]
c23475.graph_c0	0	8.07503	1.97975e-12	7.28812	up	[RTKL]	--	Biological Process: cellular process (GO:0009987);; Molecular Function: kinase activity (GO:0016301);; Biological Process: response to stimulus (GO:0050896);;	K07198|3.06784e-09|pxb:103944694|CBL-interacting serine/threonine-protein kinase 1-like; K07198 5'-AMP-activated protein kinase, catalytic alpha subunit [EC:2.7.11.11] (A)	[T]	Signal transduction mechanisms	--	CBL-interacting serine/threonine-protein kinase 17 OS=Arabidopsis thaliana (Mouse-ear cress) PE=1 SV=1	PREDICTED: CBL-interacting serine/threonine-protein kinase 1 [Populus euphratica]
c10918.graph_c0	3.877	0	2.14556e-05	-5.66822	down	--	--	--	K01537|1.57699e-07|pop:POPTR_0006s07240g|POPTRDRAFT_652846; hypothetical protein; K01537 Ca2+-transporting ATPase [EC:3.6.3.8] (A)	[P]	Inorganic ion transport and metabolism	--	Calcium-transporting ATPase 8, plasma membrane-type GN=ACA8 OS=Arabidopsis thaliana (Mouse-ear cress) PE=1 SV=1	unnamed protein product [Coffea canephora]
c18966.graph_c0	0.595284	4.41893	2.33019e-05	2.85471	up	--	--	--	--	--	--	--	--	PREDICTED: uncharacterized protein LOC101313206 [Fragaria vesca subsp. vesca]
c24338.graph_c0	0.245029	3.51032	8.17189e-06	3.68083	up	[C]	Energy production and conversion	Molecular Function: isocitrate lyase activity (GO:0004451);; Biological Process: carboxylic acid metabolic process (GO:0019752);;	K01637|1.06302e-132|cmo:103495946|isocitrate lyase; K01637 isocitrate lyase [EC:4.1.3.1] (A)	[C]	Energy production and conversion	Isocitrate lyase family;; Phosphoenolpyruvate phosphomutase	Isocitrate lyase GN=ICL OS=Dendrobium crumenatum (Tropical pigeon orchid) PE=2 SV=1	isocitrate lyase [Pseudozyma hubeiensis SY62]
c31857.graph_c0	1.78494	0	4.73457e-08	-6.36176	down	--	--	Cellular Component: extracellular region (GO:0005576);;	--	--	--	Ferritin-like domain	Desiccation-related protein PCC13-62 (Precursor) OS=Craterostigma plantagineum (Blue gem) PE=2 SV=1	PREDICTED: desiccation-related protein PCC13-62 [Populus euphratica]
c35230.graph_c0	12.1192	2.70038	0.000356492	-2.14817	down	--	--	--	--	--	--	Cotton fibre expressed protein;; Domain of unknown function (DUF4408)	--	hypothetical protein L484_018748 [Morus notabilis]
c38070.graph_c0	3.87368	20.693	2.02053e-05	2.41901	up	--	--	--	--	[R]	General function prediction only	gag-polypeptide of LTR copia-type	--	PREDICTED: ankyrin repeat-containing protein At3g12360-like [Nelumbo nucifera]
c18923.graph_c0	0.258562	5.5249	0.00370432	3.83877	up	--	--	--	--	--	--	--	--	PREDICTED: uncharacterized protein LOC103340109 isoform X2 [Prunus mume]
c23565.graph_c0	1.56749	0.0761222	0.00606539	-3.75678	down	--	--	--	K03103|3.01201e-15|cit:102615443|multiple inositol polyphosphate phosphatase 1-like; K03103 multiple inositol-polyphosphate phosphatase / 2,3-bisphosphoglycerate 3-phosphatase [EC:3.1.3.62 3.1.3.80] (A)	[R]	General function prediction only	Histidine phosphatase superfamily (branch 2)	--	hypothetical protein GLOINDRAFT_348468 [Rhizophagus irregularis DAOM 181602]
c35432.graph_c0	1.73231	0.298514	0.00235173	-2.46854	down	[V]	Defense mechanisms	--	K05673|2.09553e-124|ppp:PHYPADRAFT_153801|ppabcc10; ATP-binding cassette transporter, subfamily C, member 10, group MRP protein PpABCC10 (A)	[Q]	Secondary metabolites biosynthesis, transport and catabolism	ABC transporter;; ABC transporter transmembrane region;; AAA domain;; Miro-like protein	ABC transporter C family member 10 GN=F17J16.190 OS=Arabidopsis thaliana (Mouse-ear cress) PE=2 SV=2	hypothetical protein F441_09733 [Phytophthora parasitica CJ01A1]
c9634.graph_c0	4.51544	0	2.53308e-12	-7.23414	down	--	--	--	--	--	--	--	--	PREDICTED: uncharacterized protein LOC104705805 [Camelina sativa]
c14689.graph_c0	1.13785	0	0.00172826	-5.01739	down	--	--	Molecular Function: transporter activity (GO:0005215);; Biological Process: transport (GO:0006810);; Cellular Component: membrane (GO:0016020);;	K14638|7.61165e-129|pxb:103935394|protein NRT1/ PTR FAMILY 2.11-like; K14638 solute carrier family 15 (peptide/histidine transporter), member 3/4 (A)	[E]	Amino acid transport and metabolism	POT family	Protein NRT1/ PTR FAMILY 2.11 GN=MRG21.10 OS=Arabidopsis thaliana (Mouse-ear cress) PE=1 SV=1	PREDICTED: protein NRT1/ PTR FAMILY 2.11-like [Pyrus x bretschneideri]
c31967.graph_c0	1.87416	0.436115	0.00696085	-2.06728	down	[J]	Translation, ribosomal structure and biogenesis	--	K14843|4.85072e-99|smo:SELMODRAFT_166421|hypothetical protein; K14843 pescadillo (A)	[A]	RNA processing and modification	Pescadillo N-terminus;; BRCA1 C Terminus (BRCT) domain;; Rpp14/Pop5 family	Pescadillo homolog {ECO:0000255|HAMAP-Rule:MF_03028} GN=CHLREDRAFT_206018 OS=Chlamydomonas reinhardtii (Chlamydomonas smithii) PE=1 SV=1	hypothetical protein GLOINDRAFT_343533 [Rhizophagus irregularis DAOM 181602]
c37763.graph_c0	14.4185	1.3807	3.90553e-10	-3.35742	down	--	--	Molecular Function: binding (GO:0005488);; Biological Process: cellular process (GO:0009987);; Biological Process: primary metabolic process (GO:0044238);; Biological Process: organic substance metabolic process (GO:0071704);;	K11978|2.45019e-16|rcu:RCOM_0915870|ubiquitin ligase E3 alpha, putative (A)	[O]	Posttranslational modification, protein turnover, chaperones	Putative zinc finger in N-recognin (UBR box)	--	hypothetical protein SELMODRAFT_438209 [Selaginella moellendorffii]
c27182.graph_c0	6.17883	0.760725	8.64287e-05	-2.93673	down	--	--	Molecular Function: iron ion binding (GO:0005506);; Cellular Component: vacuolar membrane (GO:0005774);; Cellular Component: endoplasmic reticulum (GO:0005783);; Cellular Component: Golgi apparatus (GO:0005794);; Cellular Component: plasma membrane (GO:0005886);; Molecular Function: electron carrier activity (GO:0009055);; Cellular Component: plant-type cell wall (GO:0009505);; Cellular Component…	K00487|1.66663e-59|aly:ARALYDRAFT_481961|cinnamate-4-hydroxylase; K00487 trans-cinnamate 4-monooxygenase [EC:1.14.13.11] (A)	[Q]	Secondary metabolites biosynthesis, transport and catabolism	Cytochrome P450	Trans-cinnamate 4-monooxygenase GN=CYP73A12 OS=Zinnia violacea (Garden zinnia) PE=2 SV=1	cinnamate 4-hydroxylase [Acacia mangium]
c37904.graph_c0	0.613404	3.46119	0.000218777	2.47613	up	[C]	Energy production and conversion	Molecular Function: malate synthase activity (GO:0004474);; Biological Process: glyoxylate cycle (GO:0006097);; Biological Process: tricarboxylic acid cycle (GO:0006099);;	K01638|0|vcn:VOLCADRAFT_109454|hypothetical protein; K01638 malate synthase [EC:2.3.3.9] (A)	[C]	Energy production and conversion	Malate synthase	Malate synthase, glyoxysomal (Fragment) OS=Glycine max (Soybean) PE=2 SV=1	malate synthase AcuE [Pseudozyma hubeiensis SY62]
c21244.graph_c0	11.5954	3.07528	0.00466423	-1.89691	down	--	--	Molecular Function: hydrolase activity (GO:0016787);;	--	--	--	Lipase (class 3)	GDSL esterase/lipase At4g10955 GN=At4g10955 OS=Arabidopsis thaliana (Mouse-ear cress) PE=2 SV=1	GDSL esterase/lipase [Morus notabilis]
c34947.graph_c0	0.241071	2.14631	0.000238536	3.05408	up	--	--	--	--	--	--	Protein of unknown function (DUF1262)	--	hypothetical protein L484_009685 [Morus notabilis]
c16444.graph_c0	0	9.55478	0	9.48396	up	--	--	Molecular Function: transferase activity, transferring hexosyl groups (GO:0016758);;	--	[GC]	--	UDP-glucoronosyl and UDP-glucosyl transferase	UDP-glucose flavonoid 3-O-glucosyltransferase 7 {ECO:0000303|PubMed:18487633} OS=Fragaria ananassa (Strawberry) PE=1 SV=1	hypothetical protein PRUPE_ppa019354mg [Prunus persica]
c39402.graph_c0	2.89718	22.7124	1.0229e-05	2.93303	up	--	--	Biological Process: salicylic acid metabolic process (GO:0009696);; Biological Process: benzoate metabolic process (GO:0018874);; Biological Process: para-aminobenzoic acid metabolic process (GO:0046482);; Molecular Function: anthocyanidin 3-O-glucosyltransferase activity (GO:0047213);; Molecular Function: salicylic acid glucosyltransferase (ester-forming) activity (GO:0052639);; Molecular Functi…	K13691|4.79545e-14|pop:POPTR_0007s00870g|POPTRDRAFT_718172; UDP-glucoronosyl/UDP-glucosyl transferase family protein; K13691 pathogen-inducible salicylic acid glucosyltransferase [EC:2.4.1.-] (A)	[GC]	--	--	UDP-glycosyltransferase 74F1 GN=UGT74F1 OS=Arabidopsis thaliana (Mouse-ear cress) PE=1 SV=1	UDP-glucoronosyl/UDP-glucosyl transferase family protein [Populus trichocarpa]
c35406.graph_c0	39.3632	3.81816	2.08243e-11	-3.35275	down	[G]	Carbohydrate transport and metabolism	--	K01183|9.16768e-173|pmum:103341228|G-type lectin S-receptor-like serine/threonine-protein kinase At1g11410 (A)	[G]	Carbohydrate transport and metabolism	Glycosyl hydrolases family 18;; Protein tyrosine kinase;; Protein kinase domain;; Protein tyrosine kinase;; Protein kinase domain	Receptor-like serine/threonine-protein kinase SD1-7 (Precursor) GN=F1E22.15 OS=Arabidopsis thaliana (Mouse-ear cress) PE=1 SV=1	G-type lectin S-receptor-like serine/threonine-protein kinase [Morus notabilis]
c38730.graph_c0	1.06591	0	1.93664e-10	-6.87431	down	--	--	--	--	--	--	SWIM zinc finger;; MuDR family transposase	--	PREDICTED: uncharacterized protein LOC103327530 [Prunus mume]
c28064.graph_c0	3.50045	0	0.000428711	-5.24516	down	--	--	Molecular Function: nucleotide binding (GO:0000166);;	--	--	--	Leucine Rich Repeat	Probable WRKY transcription factor 19 GN=WRKY19 OS=Arabidopsis thaliana (Mouse-ear cress) PE=2 SV=1	TMV resistance protein N [Morus notabilis]
c28773.graph_c0	3.0516	0.775894	0.00431767	-1.95386	down	--	--	Molecular Function: nucleic acid binding (GO:0003676);; Biological Process: translational initiation (GO:0006413);; Cellular Component: macromolecular complex (GO:0032991);; Cellular Component: cytoplasmic part (GO:0044444);;	K03252|5.72523e-124|cit:102623750|eukaryotic translation initiation factor 3 subunit C-like; K03252 translation initiation factor 3 subunit C (A)	[J]	Translation, ribosomal structure and biogenesis	Eukaryotic translation initiation factor 3 subunit 8 N-terminus;; PCI domain	Eukaryotic translation initiation factor 3 subunit C {ECO:0000255|HAMAP-Rule:MF_03002} GN=TIF3C1 OS=Medicago truncatula (Barrel medic) PE=2 SV=1	predicted protein [Hordeum vulgare subsp. vulgare]
c13624.graph_c1	1.11932	0	0.00749841	-4.74679	down	--	--	--	--	[J]	Translation, ribosomal structure and biogenesis	--	--	PREDICTED: translational activator GCN1 isoform X2 [Nelumbo nucifera]
c17666.graph_c0	0.100289	2.14296	1.61031e-05	4.09965	up	--	--	--	--	--	--	--	--	hypothetical protein L484_020164 [Morus notabilis]
c37428.graph_c0	0.423321	33.1168	0	6.2312	up	--	--	--	--	--	--	Leucine Rich repeats (2 copies);; Leucine rich repeat;; Leucine Rich Repeat;; Leucine Rich repeat;; Leucine Rich Repeat;; Leucine Rich repeats (2 copies);; Di-glucose binding within endoplasmic reticulum	Probable LRR receptor-like serine/threonine-protein kinase At1g07650 (Precursor) GN=At1g07650 OS=Arabidopsis thaliana (Mouse-ear cress) PE=1 SV=1	PREDICTED: probable LRR receptor-like serine/threonine-protein kinase At1g53420 [Pyrus x bretschneideri]
c24947.graph_c0	0.897695	0	0.00455993	-4.84274	down	--	--	--	K13412|4.11737e-18|eus:EUTSA_v10013170mg|hypothetical protein; K13412 calcium-dependent protein kinase [EC:2.7.11.1] (A)	[T]	Signal transduction mechanisms	--	Calcium-dependent protein kinase 7 GN=CPK7 OS=Arabidopsis thaliana (Mouse-ear cress) PE=2 SV=1	hypothetical protein EUTSA_v10013170mg [Eutrema salsugineum]
c17730.graph_c0	0.309492	2.45489	0.000957566	2.88919	up	[KAD]	--	--	K09422|2.56116e-72|pop:POPTR_0019s14130g|POPTRDRAFT_574574; hypothetical protein; K09422 myb proto-oncogene protein, plant (A)	[K]	Transcription	Myb-like DNA-binding domain;; Myb-like DNA-binding domain	Myb-related protein Myb4 GN=OSJNBa0073E02.6 OS=Oryza sativa subsp. japonica (Rice) PE=2 SV=2	Myb-related protein Myb4 [Morus notabilis]
c9682.graph_c0	10.9244	0.846419	3.13283e-11	-3.65403	down	--	--	Molecular Function: transferase activity (GO:0016740);;	--	[GC]	--	UDP-glucoronosyl and UDP-glucosyl transferase	Anthocyanidin 3-O-glucosyltransferase 2 OS=Vitis vinifera (Grape) PE=1 SV=2	PREDICTED: anthocyanidin 3-O-glucosyltransferase 7-like [Populus euphratica]
c37019.graph_c0	0.382106	4.1354	6.04611e-06	3.34865	up	--	--	Molecular Function: catalytic activity (GO:0003824);; Biological Process: single-organism cellular process (GO:0044763);;	K17609|1.97523e-78|rcu:RCOM_0528060|nucleoredoxin, putative; K17609 nucleoredoxin [EC:1.8.1.8] (A)	[R]	General function prediction only	Thioredoxin-like;; AhpC/TSA family;; Redoxin	Probable nucleoredoxin 1 GN=At1g60420 OS=Arabidopsis thaliana (Mouse-ear cress) PE=1 SV=1	putative nucleoredoxin 1 [Morus notabilis]
c16927.graph_c0	1.69135	0.105984	0.000600585	-3.65863	down	--	--	--	--	--	--	--	--	hypothetical protein L484_026876 [Morus notabilis]
c17166.graph_c0	2.13054	0.0689771	0.000122072	-4.329	down	[GEPR]	--	Biological Process: carbohydrate transport (GO:0008643);; Cellular Component: integral component of membrane (GO:0016021);; Molecular Function: substrate-specific transmembrane transporter activity (GO:0022891);; Biological Process: transmembrane transport (GO:0055085);;	--	[R]	General function prediction only	Sugar (and other) transporter;; Major Facilitator Superfamily	Sugar transport protein 13 GN=F9D12.17 OS=Arabidopsis thaliana (Mouse-ear cress) PE=1 SV=2	High-affinity fructose transporter-like protein [Acremonium chrysogenum ATCC 11550]
c30352.graph_c0	0.310952	2.2867	0.0010097	2.79596	up	--	--	--	--	--	--	Fasciclin domain	Fasciclin-like arabinogalactan protein 11 (Precursor) GN=FLA11 OS=Arabidopsis thaliana (Mouse-ear cress) PE=2 SV=2	hypothetical protein L484_014389 [Morus notabilis]
c39680.graph_c0	0.159256	8.66209	6.45389e-08	5.16503	up	--	--	--	K12863|1.49321e-13|eus:EUTSA_v10021450mg|hypothetical protein; K12863 protein CWC15 (A)	[S]	Function unknown	--	--	PREDICTED: protein CWC15 homolog [Beta vulgaris subsp. vulgaris]
c26083.graph_c0	20.2473	109.139	7.99375e-06	2.43952	up	--	--	Molecular Function: monooxygenase activity (GO:0004497);; Molecular Function: iron ion binding (GO:0005506);; Molecular Function: electron carrier activity (GO:0009055);; Molecular Function: oxidoreductase activity, acting on paired donors, with incorporation or reduction of molecular oxygen (GO:0016705);; Molecular Function: lyase activity (GO:0016829);; Molecular Function: heme binding (GO:0020…	K01723|0|vvi:100253713|allene oxide synthase, chloroplastic; K01723 hydroperoxide dehydratase [EC:4.2.1.92] (A)	--	--	Cytochrome P450	Allene oxide synthase, chloroplastic (Precursor) GN=CYP74A OS=Linum usitatissimum (Flax) PE=1 SV=1	Allene oxide synthase [Morus notabilis]
c6555.graph_c0	0.198925	2.99474	0.000902751	3.60191	up	[O]	Posttranslational modification, protein turnover, chaperones	Molecular Function: thioredoxin-disulfide reductase activity (GO:0004791);; Molecular Function: enzyme activator activity (GO:0008047);; Cellular Component: chloroplast stroma (GO:0009570);; Biological Process: thylakoid membrane organization (GO:0010027);; Biological Process: regulation of chlorophyll biosynthetic process (GO:0010380);; Biological Process: regulation of starch biosynthetic proce…	K00384|3.66374e-26|dosa:Os07t0657900-01|Os07g0657900; Similar to Thioredoxin reductase.; K00384 thioredoxin reductase (NADPH) [EC:1.8.1.9] (A)	[O]	Posttranslational modification, protein turnover, chaperones	--	Thioredoxin reductase NTRC (Precursor) OS=Oryza sativa subsp. japonica (Rice) PE=1 SV=2	PREDICTED: thioredoxin reductase NTRC [Sesamum indicum]
c36201.graph_c0	11.2591	1.0892	2.61782e-10	-3.34544	down	[G]	Carbohydrate transport and metabolism	Molecular Function: hydrolase activity (GO:0016787);;	K01187|3.28137e-61|rcu:RCOM_0064930|alpha-amylase, putative (EC:3.2.1.20); K01187 alpha-glucosidase [EC:3.2.1.20] (A)	[G]	Carbohydrate transport and metabolism	Alpha amylase, catalytic domain	--	oligo-1,6-glucosidase [Talaromyces stipitatus ATCC 10500]
c7653.graph_c0	0	5.79124	6.99326e-06	5.83233	up	--	--	Cellular Component: vacuole (GO:0005773);; Biological Process: carbohydrate metabolic process (GO:0005975);; Biological Process: fatty acid beta-oxidation (GO:0006635);; Biological Process: lipid transport (GO:0006869);; Biological Process: intra-Golgi vesicle-mediated transport (GO:0006891);; Biological Process: hormone-mediated signaling pathway (GO:0009755);; Biological Process: lithium ion tr…	K07407|8.11902e-13|vvi:100248541|alpha-galactosidase; K07407 alpha-galactosidase [EC:3.2.1.22] (A)	[G]	Carbohydrate transport and metabolism	--	Alpha-galactosidase (Precursor) GN=OSJNBa0041P03 OS=Oryza sativa subsp. japonica (Rice) PE=1 SV=1	Alpha-galactosidase [Aegilops tauschii]
c19265.graph_c0	3.77618	0	9.66919e-06	-5.76936	down	--	--	Cellular Component: chloroplast envelope (GO:0009941);; Cellular Component: membrane (GO:0016020);; Biological Process: protein targeting to chloroplast (GO:0045036);;	--	--	--	--	Protein TIC110, chloroplastic (Precursor) GN=TIC110 OS=Pisum sativum (Garden pea) PE=1 SV=1	PREDICTED: protein TIC110, chloroplastic-like [Nelumbo nucifera]
c23476.graph_c0	0	2.21746	3.22552e-05	5.63677	up	[G]	Carbohydrate transport and metabolism	Molecular Function: fructose-bisphosphate aldolase activity (GO:0004332);; Cellular Component: mitochondrion (GO:0005739);; Cellular Component: cytosol (GO:0005829);; Biological Process: gluconeogenesis (GO:0006094);; Biological Process: glycolysis (GO:0006096);; Molecular Function: zinc ion binding (GO:0008270);;	K01624|4.76598e-96|bpg:Bathy11g01440|fructose-bisphosphate aldolase; K01624 fructose-bisphosphate aldolase, class II [EC:4.1.2.13] (A)	[G]	Carbohydrate transport and metabolism	Fructose-bisphosphate aldolase class-II	--	fructose-bisphosphate aldolase [Pseudozyma hubeiensis SY62]
c30101.graph_c0	0.357768	2.54824	0.000402431	2.77013	up	[P]	Inorganic ion transport and metabolism	Molecular Function: binding (GO:0005488);; Molecular Function: hydrolase activity (GO:0016787);;	K01537|3.3469e-164|tcc:TCM_020729|Autoinhibited calcium ATPase; K01537 Ca2+-transporting ATPase [EC:3.6.3.8] (A)	[P]	Inorganic ion transport and metabolism	Cation transporting ATPase, C-terminus;; haloacid dehalogenase-like hydrolase;; Putative hydrolase of sodium-potassium ATPase alpha subunit	Calcium-transporting ATPase 12, plasma membrane-type GN=ACA12 OS=Arabidopsis thaliana (Mouse-ear cress) PE=2 SV=1	hypothetical protein VITISV_002535 [Vitis vinifera]
c21626.graph_c0	0	4.00353	1.60882e-12	7.30469	up	--	--	--	--	--	--	--	--	hypothetical protein VITISV_018031 [Vitis vinifera]
c27882.graph_c0	12.3072	43.0329	0.00770311	1.81473	up	[V]	Defense mechanisms	Biological Process: drug transmembrane transport (GO:0006855);; Molecular Function: drug transmembrane transporter activity (GO:0015238);; Molecular Function: antiporter activity (GO:0015297);; Cellular Component: membrane (GO:0016020);;	K03327|0|pxb:103962484|protein TRANSPARENT TESTA 12-like; K03327 multidrug resistance protein, MATE family (A)	[R]	General function prediction only	MatE	Protein TRANSPARENT TESTA 12 GN=F17J16_80 OS=Arabidopsis thaliana (Mouse-ear cress) PE=2 SV=1	PREDICTED: protein TRANSPARENT TESTA 12-like [Pyrus x bretschneideri]
c1778.graph_c0	0	1.91178	0.000108022	5.47046	up	--	--	--	--	--	--	S-locus glycoprotein family;; PAN-like domain	G-type lectin S-receptor-like serine/threonine-protein kinase At4g03230 (Precursor) GN=At4g03230 OS=Arabidopsis thaliana (Mouse-ear cress) PE=3 SV=3	G-type lectin S-receptor-like serine/threonine-protein kinase [Morus notabilis]
c40081.graph_c0	0.791648	0	0.000676895	-5.17316	down	--	--	--	--	--	--	--	--	hypothetical protein L484_008637 [Morus notabilis]
c39156.graph_c0	41.7929	9.38138	0.000198371	-2.14341	down	--	--	--	--	--	--	Sieve element occlusion N-terminus	--	hypothetical protein PRUPE_ppa002363mg [Prunus persica]
c27964.graph_c0	1.70375	0.0196999	4.12147e-11	-5.79789	down	--	--	Molecular Function: ion binding (GO:0043167);;	--	[R]	General function prediction only	Reverse transcriptase (RNA-dependent DNA polymerase);; Reverse transcriptase (RNA-dependent DNA polymerase)	Endonuclease OS=Nicotiana tabacum (Common tobacco) PE=2 SV=1	hypothetical protein VITISV_034738 [Vitis vinifera]
c20768.graph_c0	3.67726	0.617312	0.000611689	-2.51823	down	--	--	--	K09490|1.31743e-11|mdm:103414109|luminal-binding protein 5-like; K09490 heat shock 70kDa protein 5 (A)	[O]	Posttranslational modification, protein turnover, chaperones	--	Luminal-binding protein (Precursor) OS=Solanum lycopersicum (Tomato) PE=1 SV=1	PREDICTED: luminal-binding protein 5-like [Malus domestica]
c2480.graph_c0	0	1.54912	7.17486e-05	5.52806	up	--	--	--	--	--	--	Plant mobile domain	--	hypothetical protein MIMGU_mgv1a024282mg, partial [Erythranthe guttata]
c6996.graph_c0	21.3517	3.94575	1.54491e-05	-2.41847	down	--	--	--	--	--	--	--	--	hypothetical protein L484_009508 [Morus notabilis]
c37602.graph_c0	10.1485	57.237	3.25207e-06	2.5045	up	[R]	General function prediction only	--	--	--	--	Protein of unknown function (DUF3537);; Zinc-binding dehydrogenase	2-alkenal reductase (NADP(+)-dependent) GN=DBR OS=Nicotiana tabacum (Common tobacco) PE=1 SV=1	hypothetical protein PRUPE_ppa015325mg [Prunus persica]
c20176.graph_c0	2.83387	0	0.00107723	-5.09737	down	--	--	Molecular Function: structural constituent of ribosome (GO:0003735);; Cellular Component: ribosome (GO:0005840);; Biological Process: translation (GO:0006412);;	K02993|8.5133e-09|csv:101228511|40S ribosomal protein S7-2-like; K02993 small subunit ribosomal protein S7e (A)	[J]	Translation, ribosomal structure and biogenesis	--	40S ribosomal protein S7 GN=RPS7 OS=Hordeum vulgare (Barley) PE=2 SV=1	RecName: Full=40S ribosomal protein S7 [Hordeum vulgare]
c39179.graph_c0	15.2863	2.55699	2.4682e-06	-2.56263	down	--	--	Molecular Function: transferase activity, transferring glycosyl groups (GO:0016757);;	--	[GC]	--	UDP-glucoronosyl and UDP-glucosyl transferase	UDP-glycosyltransferase 71D1 GN=UGT71D1 OS=Arabidopsis thaliana (Mouse-ear cress) PE=2 SV=1	UDP-glycosyltransferase 71C3 [Morus notabilis]
c31514.graph_c0	2.96655	0.269474	7.2161e-08	-3.39602	down	--	--	--	--	[O]	Posttranslational modification, protein turnover, chaperones	Papain family cysteine protease;; Cathepsin propeptide inhibitor domain (I29)	Ananain (Precursor) GN=AN1 OS=Ananas comosus (Pineapple) PE=1 SV=2	PREDICTED: zingipain-2-like [Nicotiana tomentosiformis]
c16042.graph_c1	6.79001	0.0431039	3.33067e-16	-6.65878	down	--	--	--	--	--	--	--	--	hypothetical protein L484_016342 [Morus notabilis]
c19334.graph_c0	0.0913104	1.28595	0.00176513	3.50744	up	[I]	Lipid transport and metabolism	Molecular Function: stearoyl-CoA 9-desaturase activity (GO:0004768);; Molecular Function: iron ion binding (GO:0005506);; Cellular Component: endoplasmic reticulum (GO:0005783);; Biological Process: fatty acid biosynthetic process (GO:0006633);; Cellular Component: integral component of membrane (GO:0016021);; Molecular Function: heme binding (GO:0020037);; Biological Process: oxidation-reduction…	K00507|1.54215e-59|cme:CYME_CMM045C|stearoyl-CoA desaturase; K00507 stearoyl-CoA desaturase (delta-9 desaturase) [EC:1.14.19.1] (A)	[I]	Lipid transport and metabolism	Cytochrome b5-like Heme/Steroid binding domain	Palmitoyl-monogalactosyldiacylglycerol delta-7 desaturase, chloroplastic (Precursor) GN=ADS3 OS=Arabidopsis thaliana (Mouse-ear cress) PE=2 SV=2	likely fatty acid desaturase [Pseudozyma hubeiensis SY62]
c17520.graph_c0	0.831925	0	2.10277e-06	-5.95256	down	--	--	Cellular Component: plasma membrane (GO:0005886);; Biological Process: sterol metabolic process (GO:0016125);; Biological Process: lipid glycosylation (GO:0030259);; Biological Process: seed development (GO:0048316);; Molecular Function: beta-sitosterol UDP-glucosyltransferase activity (GO:0051507);;	K05841|5.33371e-10|tcc:TCM_003027|UDP-Glycosyltransferase superfamily protein isoform 1; K05841 sterol 3beta-glucosyltransferase [EC:2.4.1.173] (A)	[GC]	--	--	Sterol 3-beta-glucosyltransferase UGT80A2 GN=UGT80A2 OS=Arabidopsis thaliana (Mouse-ear cress) PE=1 SV=1	PREDICTED: sterol 3-beta-glucosyltransferase UGT80A2-like isoform X2 [Tarenaya hassleriana]
c32277.graph_c0	1.72962	21.5365	5.40168e-12	3.63394	up	--	--	--	--	--	--	GDSL/SGNH-like Acyl-Esterase family found in Pmr5 and Cas1p;; PMR5 N terminal Domain;; GDSL/SGNH-like Acyl-Esterase family found in Pmr5 and Cas1p	Protein trichome birefringence-like 43 GN=TBL43 OS=Arabidopsis thaliana (Mouse-ear cress) PE=2 SV=1	PREDICTED: protein trichome birefringence-like 42 [Prunus mume]
c30794.graph_c0	0.268862	4.70045	4.50917e-07	3.96569	up	[CHR]	--	Cellular Component: cytosol (GO:0005829);; Molecular Function: formate dehydrogenase (NAD+) activity (GO:0008863);; Molecular Function: oxidoreductase activity, acting on the CH-OH group of donors, NAD or NADP as acceptor (GO:0016616);; Molecular Function: NAD binding (GO:0051287);; Biological Process: oxidation-reduction process (GO:0055114);;	K00122|1.3616e-76|gsl:Gasu_34200|NAD-dependent formate dehydrogenase (EC:1.2.1.2); K00122 formate dehydrogenase [EC:1.2.1.2] (A)	[C]	Energy production and conversion	D-isomer specific 2-hydroxyacid dehydrogenase, NAD binding domain	Formate dehydrogenase, mitochondrial (Precursor) OS=Hordeum vulgare (Barley) PE=2 SV=1	formate dehydrogenase [Pseudozyma hubeiensis SY62]
c35855.graph_c0	3.26327	0.214881	1.04897e-08	-3.82477	down	[Z]	Cytoskeleton	--	--	[Z]	Cytoskeleton	Calponin homology (CH) domain;; Spectrin repeat;; CAMSAP CH domain	--	Alpha-actinin-1 [Nosema bombycis CQ1]
c22751.graph_c0	6.77921	0.852902	5.71196e-07	-2.95312	down	--	--	--	--	--	--	--	--	hypothetical protein CISIN_1g010294mg [Citrus sinensis]
c31863.graph_c0	0.329038	2.32839	0.00157815	2.74105	up	--	--	--	--	--	--	B3 DNA binding domain	B3 domain-containing protein At3g19184 GN=At3g19184 OS=Arabidopsis thaliana (Mouse-ear cress) PE=2 SV=1	B3 domain-containing protein [Morus notabilis]
c40443.graph_c0	0	3.15257	6.99326e-06	5.83233	up	--	--	--	--	--	--	--	--	hypothetical protein L484_018121 [Morus notabilis]
c8801.graph_c0	4.6732	16.8696	0.00521328	1.85721	up	--	--	Cellular Component: membrane (GO:0016020);;	--	--	--	EamA-like transporter family	WAT1-related protein At4g08300 GN=At4g08300 OS=Arabidopsis thaliana (Mouse-ear cress) PE=2 SV=1	Auxin-induced protein 5NG4 [Morus notabilis]
c19492.graph_c0	64.0221	10.0458	4.5049e-07	-2.65775	down	--	--	Molecular Function: enzyme inhibitor activity (GO:0004857);; Molecular Function: pectinesterase activity (GO:0030599);; Biological Process: negative regulation of catalytic activity (GO:0043086);;	--	--	--	Plant invertase/pectin methylesterase inhibitor	21 kDa protein (Precursor) OS=Daucus carota (Wild carrot) PE=2 SV=1	hypothetical protein PRUPE_ppa011831mg [Prunus persica]
c39358.graph_c0	8.41948	0.318015	9.50795e-13	-4.61108	down	--	--	Molecular Function: extracellular ligand-gated ion channel activity (GO:0005230);; Biological Process: transport (GO:0006810);; Cellular Component: membrane (GO:0016020);; Biological Process: single-organism process (GO:0044699);;	K05387|1.48133e-87|rcu:RCOM_0919920|glutamate receptor 2 plant, putative; K05387 glutamate receptor, ionotropic, plant (A)	[PET]	--	Ligand-gated ion channel;; Bacterial extracellular solute-binding proteins, family 3	Glutamate receptor 2.9 (Precursor) GN=GLR2.9 OS=Arabidopsis thaliana (Mouse-ear cress) PE=2 SV=1	Glutamate receptor 2.4 [Morus notabilis]
c6020.graph_c0	0	1.493	0.000593806	5.21392	up	--	--	--	--	--	--	GDSL-like Lipase/Acylhydrolase	GDSL esterase/lipase At5g45910 (Precursor) GN=At5g45910 OS=Arabidopsis thaliana (Mouse-ear cress) PE=2 SV=1	PREDICTED: GDSL esterase/lipase At5g45910 [Prunus mume]
c36822.graph_c0	0.583661	4.0897	5.4305e-05	2.7719	up	--	--	Biological Process: metabolic process (GO:0008152);; Molecular Function: terpene synthase activity (GO:0010333);; Molecular Function: metal ion binding (GO:0046872);;	K15803|0|pmum:103331330|(-)-germacrene D synthase-like; K15803 (-)-germacrene D synthase [EC:4.2.3.22 4.2.3.75] (A)	--	--	Terpene synthase, N-terminal domain;; Terpene synthase family, metal binding domain;; Terpene synthase family, metal binding domain	(-)-germacrene D synthase OS=Vitis vinifera (Grape) PE=1 SV=1	(-)-germacrene D synthase [Morus notabilis]
c31284.graph_c0	2.34748	0.304003	9.55154e-05	-2.8716	down	--	--	Molecular Function: DNA binding (GO:0003677);;	--	--	--	Remorin, C-terminal region	Remorin GN=DBP OS=Arabidopsis thaliana (Mouse-ear cress) PE=1 SV=1	hypothetical protein PRUPE_ppa007233mg [Prunus persica]
c38295.graph_c0	3.28913	0.155835	2.19805e-11	-4.29783	down	--	--	--	--	[O]	Posttranslational modification, protein turnover, chaperones	Papain family cysteine protease;; Cathepsin propeptide inhibitor domain (I29)	Vignain-2 (Precursor) OS=Vigna mungo (Black gram) PE=1 SV=1	predicted protein [Hordeum vulgare subsp. vulgare]
c30330.graph_c0	150.443	5.47365	0	-4.76329	down	--	--	--	--	--	--	Thaumatin family	Thaumatin-like protein 1a (Precursor) GN=TL1 OS=Malus domestica (Apple) PE=1 SV=1	PREDICTED: thaumatin-like protein 1a [Malus domestica]
c29428.graph_c0	0	4.10129	0.0036721	4.90168	up	--	--	--	K05391|1.33349e-15|pmum:103340908|cyclic nucleotide-gated ion channel 1-like (A)	[PT]	--	--	Cyclic nucleotide-gated ion channel 1 GN=CNGC1 OS=Arabidopsis thaliana (Mouse-ear cress) PE=1 SV=1	hypothetical protein L484_002697 [Morus notabilis]
c31543.graph_c0	1.689	0.0863403	0.00920798	-3.68478	down	--	--	--	--	--	--	--	--	Cell wall-associated hydrolase, partial [Medicago truncatula]
c21785.graph_c0	0.61085	0	7.43167e-05	-5.50184	down	[Q]	Secondary metabolites biosynthesis, transport and catabolism	Biological Process: transition metal ion transport (GO:0000041);; Molecular Function: iron ion binding (GO:0005506);; Cellular Component: vacuole (GO:0005773);; Biological Process: fatty acid metabolic process (GO:0006631);; Molecular Function: electron carrier activity (GO:0009055);; Biological Process: suberin biosynthetic process (GO:0010345);; Molecular Function: alkane 1-monooxygenase activi…	K15401|0|pop:POPTR_0001s25680g|POPTRDRAFT_797642; Cytochrome P450 86A1 family protein; K15401 fatty acid omega-hydroxylase [EC:1.14.-.-] (A)	[QI]	--	Cytochrome P450	Cytochrome P450 86A1 GN=K19M22.6 OS=Arabidopsis thaliana (Mouse-ear cress) PE=1 SV=2	PREDICTED: cytochrome P450 86A1 [Populus euphratica]
c35763.graph_c0	21.6378	3.56876	3.6421e-06	-2.57956	down	--	--	Molecular Function: kinase activity (GO:0016301);;	--	--	--	Protein tyrosine kinase;; Protein kinase domain	Probable LRR receptor-like serine/threonine-protein kinase At1g07650 (Precursor) GN=At1g07650 OS=Arabidopsis thaliana (Mouse-ear cress) PE=1 SV=1	hypothetical protein PRUPE_ppa015564mg [Prunus persica]
c39151.graph_c0	195.822	0.220048	0	-9.54344	down	--	--	--	--	--	--	--	--	unnamed protein product [Vitis vinifera]
c21499.graph_c0	0.801029	8.73595	3.18507e-10	3.43689	up	[E]	Amino acid transport and metabolism	Molecular Function: asparagine synthase (glutamine-hydrolyzing) activity (GO:0004066);; Molecular Function: ATP binding (GO:0005524);; Biological Process: cellular amino acid catabolic process (GO:0009063);; Biological Process: response to absence of light (GO:0009646);; Biological Process: L-asparagine biosynthetic process (GO:0070981);;	K01953|0|vvi:100241610|asparagine synthetase [glutamine-hydrolyzing]-like; K01953 asparagine synthase (glutamine-hydrolysing) [EC:6.3.5.4] (A)	[E]	Amino acid transport and metabolism	Asparagine synthase;; Glutamine amidotransferase domain;; Glutamine amidotransferase domain;; Aluminium induced protein;; Glutamine amidotransferases class-II	Asparagine synthetase [glutamine-hydrolyzing] OS=Asparagus officinalis (Garden asparagus) PE=2 SV=2	asparagine synthetase [Morus alba var. multicaulis]
c30312.graph_c0	3.75106	0.463689	0.000386874	-2.91039	down	--	--	--	--	--	--	--	--	dehydration responsive protein, partial [Corchorus olitorius]
c37124.graph_c0	8.37529	28.6868	0.00932458	1.78406	up	--	--	Molecular Function: transferase activity, transferring glycosyl groups (GO:0016757);;	K13495|7.17485e-166|pxb:103953184|zeatin O-glucosyltransferase-like; K13495 cis-zeatin O-glucosyltransferase [EC:2.4.1.215] (A)	[GC]	--	UDP-glucoronosyl and UDP-glucosyl transferase	Zeatin O-glucosyltransferase GN=ZOG1 OS=Phaseolus lunatus (Lima bean) PE=2 SV=1	PREDICTED: zeatin O-glucosyltransferase-like [Sesamum indicum]
c36266.graph_c0	5.49685	28.0554	8.30655e-05	2.34931	up	--	--	--	--	--	--	Late embryogenesis abundant protein	--	Senescence-associated gene 21, putative [Theobroma cacao]
c39392.graph_c0	3.87825	0	5.63081e-10	-6.78051	down	--	--	--	--	--	--	--	--	PREDICTED: probable serine protease EDA2 [Musa acuminata subsp. malaccensis]
c20523.graph_c0	0	1.77527	0.0036721	4.90168	up	--	--	--	--	--	--	AT hook motif	--	--
c31876.graph_c0	1.71053	7.67397	0.00449954	2.14698	up	--	--	--	--	--	--	--	Cellulose synthase-like protein E1 GN=CSLE1 OS=Arabidopsis thaliana (Mouse-ear cress) PE=2 SV=1	PREDICTED: cellulose synthase-like protein E6-like [Fragaria vesca subsp. vesca]
c33424.graph_c0	0.0473791	0.920353	0.0082073	3.70481	up	--	--	Molecular Function: nucleic acid binding (GO:0003676);; Biological Process: cellular macromolecule metabolic process (GO:0044260);; Biological Process: nucleic acid metabolic process (GO:0090304);;	--	[R]	General function prediction only	GAG-pre-integrase domain	--	hypothetical protein VITISV_006269 [Vitis vinifera]
c18030.graph_c0	0	3.688	3.36368e-06	5.92099	up	--	--	--	--	--	--	--	--	Vesicle-associated protein 2-2 [Morus notabilis]
c35178.graph_c0	2.40494	0.439685	0.00108735	-2.40155	down	--	--	--	--	[R]	General function prediction only	Leucine rich repeat;; Leucine Rich repeats (2 copies);; Leucine Rich Repeat;; Leucine Rich repeat;; Leucine rich repeat N-terminal domain;; Leucine rich repeat	Receptor-like protein 12 (Precursor) GN=RLP12 OS=Arabidopsis thaliana (Mouse-ear cress) PE=2 SV=2	PREDICTED: probable leucine-rich repeat receptor-like protein kinase At2g33170 [Malus domestica]
c19441.graph_c0	4.47283	0.20206	1.28173e-05	-4.12377	down	--	--	Molecular Function: oxidoreductase activity (GO:0016491);; Molecular Function: metal ion binding (GO:0046872);;	--	[QI]	--	Cytochrome P450	Cytochrome P450 708A2 GN=MDN11.7 OS=Arabidopsis thaliana (Mouse-ear cress) PE=2 SV=3	PREDICTED: cytochrome P450 87A3-like [Prunus mume]
c38839.graph_c0	1.28697	5.37496	0.000886921	2.06483	up	--	--	--	--	[T]	Signal transduction mechanisms	NB-ARC domain;; AAA ATPase domain;; AAA domain;; NACHT domain;; Leucine rich repeat;; Leucine Rich repeats (2 copies);; Leucine Rich Repeat	Putative disease resistance protein RGA3 GN=RGA3 OS=Solanum bulbocastanum (Wild potato) PE=2 SV=2	hypothetical protein PRUPE_ppa018717mg [Prunus persica]
c39090.graph_c0	25.4053	0.0554499	0	-8.47799	down	--	--	Cellular Component: membrane (GO:0016020);; Molecular Function: transferase activity, transferring glycosyl groups (GO:0016757);;	--	[GC]	--	--	Putative UDP-rhamnose:rhamnosyltransferase 1 OS=Fragaria ananassa (Strawberry) PE=2 SV=1	hypothetical protein PRUPE_ppa023071mg [Prunus persica]
c31710.graph_c0	0.669364	0.0282665	0.00178288	-3.95344	down	--	--	--	K16292|2.51227e-21|cam:101497939|vignain-like; K16292 KDEL-tailed cysteine endopeptidase [EC:3.4.22.-] (A)	[O]	Posttranslational modification, protein turnover, chaperones	Papain family cysteine protease	Oryzain beta chain (Precursor) OS=Oryza sativa subsp. japonica (Rice) PE=1 SV=2	PREDICTED: vignain-like [Cicer arietinum]
c38369.graph_c0	81.6209	9.12485	3.65379e-10	-3.14968	down	[IQR]	--	Molecular Function: tropine dehydrogenase activity (GO:0050356);; Biological Process: oxidation-reduction process (GO:0055114);;	K08081|8.44473e-138|pmum:103323540|tropinone reductase homolog At1g07440-like; K08081 Tropinone reductase 1 [EC:1.1.1.206] (A)	[R]	General function prediction only	short chain dehydrogenase;; Enoyl-(Acyl carrier protein) reductase;; KR domain;; short chain dehydrogenase;; Enoyl-(Acyl carrier protein) reductase;; KR domain	Tropinone reductase homolog At1g07440 GN=At1g07440 OS=Arabidopsis thaliana (Mouse-ear cress) PE=1 SV=1	PREDICTED: tropinone reductase homolog At1g07440-like [Prunus mume]
c30518.graph_c0	1.18989	0.105063	0.0014311	-3.27061	down	--	--	--	--	[K]	Transcription	Uncharacterized protein conserved in bacteria (DUF2236)	--	hypothetical protein EMIHUDRAFT_96235 [Emiliania huxleyi CCMP1516]
c22538.graph_c0	0.671878	0	0.000676895	-5.17316	down	--	--	Molecular Function: catalytic activity (GO:0003824);; Biological Process: response to stress (GO:0006950);; Biological Process: metabolic process (GO:0008152);; Biological Process: response to abiotic stimulus (GO:0009628);; Biological Process: cellular process (GO:0009987);; Biological Process: response to organic substance (GO:0010033);; Cellular Component: cytoplasmic part (GO:0044444);; Biolo…	--	[O]	Posttranslational modification, protein turnover, chaperones	Papain family cysteine protease	Thiol protease aleurain (Precursor) GN=MUF9.1 OS=Arabidopsis thaliana (Mouse-ear cress) PE=1 SV=2	PREDICTED: zingipain-2-like [Pyrus x bretschneideri]
c25060.graph_c0	0	10.3615	8.89444e-11	6.97265	up	--	--	--	--	[M]	Cell wall/membrane/envelope biogenesis	--	--	PREDICTED: uncharacterized protein LOC101245135 [Solanum lycopersicum]
c34747.graph_c0	5.53724	0.301175	1.13326e-09	-4.08691	down	--	--	Biological Process: DNA replication (GO:0006260);;	--	--	--	Herpesviridae UL52/UL70 DNA primase	--	PREDICTED: DNA-directed primase/polymerase protein [Prunus mume]
c26718.graph_c0	0.818733	6.44117	6.07293e-05	2.91957	up	--	--	Molecular Function: oxidoreductase activity (GO:0016491);; Biological Process: glucosinolate biosynthetic process (GO:0019761);;	K06892|5.2332e-88|tcc:TCM_046775|2-oxoglutarate (2OG) and Fe(II)-dependent oxygenase superfamily protein, putative; K06892 feruloyl-CoA ortho-hydroxylase [EC:1.14.11.-] (A)	[QR]	--	non-haem dioxygenase in morphine synthesis N-terminal	1-aminocyclopropane-1-carboxylate oxidase homolog 1 GN=At1g06620 OS=Arabidopsis thaliana (Mouse-ear cress) PE=2 SV=1	2-oxoglutarate (2OG) and Fe(II)-dependent oxygenase superfamily protein, putative [Theobroma cacao]
c31016.graph_c0	0.363848	2.29705	0.00301779	2.58913	up	[V]	Defense mechanisms	Biological Process: drug transmembrane transport (GO:0006855);; Molecular Function: drug transmembrane transporter activity (GO:0015238);; Molecular Function: antiporter activity (GO:0015297);; Cellular Component: membrane (GO:0016020);;	K03327|4.27264e-126|tcc:TCM_019339|MATE efflux family protein, putative; K03327 multidrug resistance protein, MATE family (A)	[R]	General function prediction only	MatE	MATE efflux family protein 8 GN=F3L12.8 OS=Arabidopsis thaliana (Mouse-ear cress) PE=3 SV=2	MATE efflux family protein, putative [Theobroma cacao]
c35844.graph_c0	0	19.9814	0	10.0827	up	--	--	--	--	--	--	NB-ARC domain;; NACHT domain;; TIR domain;; TIR domain;; Leucine Rich Repeat	TMV resistance protein N GN=N OS=Nicotiana glutinosa (Tobacco) PE=1 SV=1	TMV resistance protein N [Morus notabilis]
c39345.graph_c0	17.4121	0.650452	7.58504e-13	-4.62697	down	--	--	--	--	--	--	D-mannose binding lectin	Receptor-like serine/threonine-protein kinase SD1-8 (Precursor) GN=T6K22.110 OS=Arabidopsis thaliana (Mouse-ear cress) PE=1 SV=1	hypothetical protein CISIN_1g003092mg [Citrus sinensis]
c10685.graph_c0	1.70957	12.4533	6.73274e-05	2.81996	up	--	--	Molecular Function: oxidoreductase activity (GO:0016491);; Molecular Function: metal ion binding (GO:0046872);;	K15639|7.9428e-30|pper:PRUPE_ppb023577mg|hypothetical protein; K15639 PHYB activation tagged suppressor 1 [EC:1.14.-.-] (A)	[QI]	--	--	Cytochrome P450 CYP749A22 OS=Panax ginseng (Korean ginseng) PE=2 SV=1	Cytochrome P450 734A1 [Morus notabilis]
c41073.graph_c0	0.0491875	2.34093	4.41683e-07	4.9744	up	--	--	--	--	[L]	Replication, recombination and repair	BED zinc finger	Zinc finger BED domain-containing protein DAYSLEEPER GN=HAT OS=Arabidopsis thaliana (Mouse-ear cress) PE=1 SV=1	hypothetical protein POPTR_0006s130902g, partial [Populus trichocarpa]
c36509.graph_c0	2.27913	0.187068	4.07074e-06	-3.48047	down	--	--	Molecular Function: transferase activity, transferring acyl groups (GO:0016746);;	--	--	--	Transferase family	Vinorine synthase GN=ACT OS=Rauvolfia serpentina (Serpentine wood) PE=1 SV=2	PREDICTED: BAHD acyltransferase At5g47980-like [Pyrus x bretschneideri]
c39231.graph_c0	76.4771	10.1144	1.47063e-08	-2.90498	down	--	--	Biological Process: respiratory burst involved in defense response (GO:0002679);; Molecular Function: chitinase activity (GO:0004568);; Cellular Component: extracellular region (GO:0005576);; Cellular Component: cell wall (GO:0005618);; Biological Process: carbohydrate metabolic process (GO:0005975);; Biological Process: chitin catabolic process (GO:0006032);; Molecular Function: chitin binding (…	K01183|1.56553e-147|pmum:103322428|endochitinase PR4-like; K01183 chitinase [EC:3.2.1.14] (A)	[R]	General function prediction only	Chitinase class I;; Chitin recognition protein	Endochitinase PR4 (Precursor) GN=CHI4 OS=Phaseolus vulgaris (Kidney bean) PE=2 SV=1	Endochitinase [Morus notabilis]
c17940.graph_c1	3.21424	0	9.9577e-12	-7.12388	down	--	--	--	--	[S]	Function unknown	Predicted membrane protein	--	PREDICTED: UPF0359 membrane protein D1046.5-like [Fragaria vesca subsp. vesca]
c16318.graph_c0	25.2812	3.54533	2.8426e-07	-2.81146	down	--	--	Biological Process: defense response (GO:0006952);; Biological Process: response to biotic stimulus (GO:0009607);;	--	--	--	Pathogenesis-related protein Bet v I family;; Polyketide cyclase / dehydrase and lipid transport	Major latex protein 146 GN=MLP146 OS=Papaver somniferum (Opium poppy) PE=2 SV=1	Major allergen Api g 2 [Morus notabilis]
c37953.graph_c0	16.6743	68.5291	0.00108102	2.04871	up	[V]	Defense mechanisms	Molecular Function: ATP binding (GO:0005524);; Biological Process: ATP catabolic process (GO:0006200);; Cellular Component: integral component of membrane (GO:0016021);; Molecular Function: 2-alkenal reductase [NAD(P)] activity (GO:0032440);; Molecular Function: ATPase activity, coupled to transmembrane movement of substances (GO:0042626);; Biological Process: transmembrane transport (GO:0055085)…	--	[Q]	Secondary metabolites biosynthesis, transport and catabolism	ABC transporter;; ABC transporter transmembrane region;; AAA domain;; P-loop containing region of AAA domain;; Miro-like protein;; Type II/IV secretion system protein;; 50S ribosome-binding GTPase	ABC transporter C family member 10 GN=F17J16.190 OS=Arabidopsis thaliana (Mouse-ear cress) PE=2 SV=2	ABC transporter C family member 10 [Morus notabilis]
c9349.graph_c0	4.35629	0.528888	0.000748978	-2.92091	down	--	--	Cellular Component: nucleus (GO:0005634);;	--	--	--	Domain of unknown function (DUF3511)	--	hypothetical protein PRUPE_ppa024789mg [Prunus persica]
c37565.graph_c0	11.9875	1.16043	1.96563e-09	-3.33502	down	--	--	--	--	--	--	--	--	hypothetical protein L484_000554 [Morus notabilis]
c15773.graph_c0	3.0455	12.7193	0.00125637	2.06238	up	--	--	Molecular Function: carboxylic ester hydrolase activity (GO:0052689);;	--	--	--	Alpha/beta hydrolase family;; Alpha/beta hydrolase family;; alpha/beta hydrolase fold	Methylesterase 10 GN=MES10 OS=Arabidopsis thaliana (Mouse-ear cress) PE=2 SV=1	PREDICTED: methylesterase 10 [Malus domestica]
c26963.graph_c0	0	7.52957	3.21965e-15	7.77804	up	--	--	--	K00134|1.02927e-12|tcc:TCM_010757|Glyceraldehyde-3-phosphate dehydrogenase C2 isoform 1; K00134 glyceraldehyde 3-phosphate dehydrogenase [EC:1.2.1.12] (A)	[G]	Carbohydrate transport and metabolism	--	Glyceraldehyde-3-phosphate dehydrogenase, cytosolic GN=GAPC OS=Magnolia liliiflora (Mulan magnolia) PE=2 SV=1	hypothetical protein L484_011133 [Morus notabilis]
c32778.graph_c0	1.25817	0.13578	0.000548079	-3.06773	down	--	--	Molecular Function: catalytic activity (GO:0003824);;	--	[O]	Posttranslational modification, protein turnover, chaperones	Papain family cysteine protease	Cysteine proteinase EP-B 1 (Precursor) GN=EPB1 OS=Hordeum vulgare (Barley) PE=2 SV=1	PREDICTED: senescence-specific cysteine protease SAG39-like [Populus euphratica]
c23693.graph_c0	1.30682	0	0.00172826	-5.01739	down	--	--	Molecular Function: guanyl-nucleotide exchange factor activity (GO:0005085);; Biological Process: regulation of organelle organization (GO:0033043);; Cellular Component: intracellular membrane-bounded organelle (GO:0043231);; Cellular Component: cytoplasmic part (GO:0044444);; Biological Process: anatomical structure development (GO:0048856);; Biological Process: response to stimulus (GO:0050896)…	K13462|2.02706e-11|pmum:103340497|brefeldin A-inhibited guanine nucleotide-exchange protein 5; K13462 guanine nucleotide-exchange factor (A)	[U]	Intracellular trafficking, secretion, and vesicular transport	--	Brefeldin A-inhibited guanine nucleotide-exchange protein 5 GN=F7K15_150 OS=Arabidopsis thaliana (Mouse-ear cress) PE=1 SV=2	PREDICTED: brefeldin A-inhibited guanine nucleotide-exchange protein 5 [Prunus mume]
c20631.graph_c0	3.69528	0	2.14556e-05	-5.66822	down	--	--	Molecular Function: protein kinase activity (GO:0004672);;	--	--	--	--	--	PREDICTED: probable receptor-like protein kinase At5g24010 [Prunus mume]
c39471.graph_c0	3.51229	0	4.87995e-05	-5.55946	down	--	--	--	--	[O]	Posttranslational modification, protein turnover, chaperones	--	E3 ubiquitin-protein ligase At1g63170 GN=At1g63170 OS=Arabidopsis thaliana (Mouse-ear cress) PE=2 SV=2	PREDICTED: E3 ubiquitin-protein ligase At1g63170-like [Malus domestica]
c21586.graph_c0	1.85418	0	2.48418e-07	-6.18998	down	--	--	--	--	--	--	Glycolipid transfer protein (GLTP)	--	hypothetical protein L484_022254 [Morus notabilis]
c25210.graph_c0	3.11156	0.0857345	1.39477e-12	-4.9901	down	--	--	--	--	--	--	FAR1 DNA-binding domain;; MULE transposase domain;; SWIM zinc finger	Protein FAR1-RELATED SEQUENCE 5 GN=FRS5 OS=Arabidopsis thaliana (Mouse-ear cress) PE=2 SV=1	hypothetical protein CICLE_v10010993mg [Citrus clementina]
c26940.graph_c0	4.03908	0.439649	1.52965e-06	-3.13617	down	[G]	Carbohydrate transport and metabolism	Biological Process: alkaloid biosynthetic process (GO:0009821);; Biological Process: plant-type cell wall modification (GO:0009827);; Biological Process: pollen tube growth (GO:0009860);; Biological Process: pollen exine formation (GO:0010584);; Molecular Function: strictosidine synthase activity (GO:0016844);;	--	[R]	General function prediction only	Strictosidine synthase;; SMP-30/Gluconolaconase/LRE-like region;; NHL repeat	Protein STRICTOSIDINE SYNTHASE-LIKE 13 {ECO:0000303|PubMed:10777701} (Precursor) OS=Arabidopsis thaliana (Mouse-ear cress) PE=1 SV=1	Strictosidine synthase 1 [Morus notabilis]
c22886.graph_c0	1.27819	0.0107022	9.61453e-14	-6.261	down	--	--	--	--	[R]	General function prediction only	Endonuclease/Exonuclease/phosphatase family;; zinc-binding in reverse transcriptase;; Reverse transcriptase (RNA-dependent DNA polymerase);; Reverse transcriptase (RNA-dependent DNA polymerase)	Putative ribonuclease H protein At1g65750 GN=At1g65750 OS=Arabidopsis thaliana (Mouse-ear cress) PE=3 SV=1	PREDICTED: uncharacterized protein LOC103963932 [Pyrus x bretschneideri]
c29192.graph_c0	8.92449	1.06749	2.35318e-07	-3.0258	down	--	--	--	K09571|2.44507e-08|pmum:103342806|peptidyl-prolyl cis-trans isomerase FKBP62; K09571 FK506-binding protein 4/5 [EC:5.2.1.8] (A)	[O]	Posttranslational modification, protein turnover, chaperones	--	Peptidyl-prolyl cis-trans isomerase FKBP62 GN=MJL12.19 OS=Arabidopsis thaliana (Mouse-ear cress) PE=1 SV=2	PREDICTED: peptidyl-prolyl cis-trans isomerase FKBP62 [Prunus mume]
c13586.graph_c0	2.43428	0	0.00279566	-4.93271	down	--	--	--	--	--	--	--	--	cell wall-associated hydrolase [Phaseolus vulgaris]
c7762.graph_c0	8.95916	1.14814	2.78113e-06	-2.91805	down	--	--	Biological Process: leaf morphogenesis (GO:0009965);; Biological Process: cell differentiation (GO:0030154);; Biological Process: positive regulation of transcription, DNA-templated (GO:0045893);;	--	--	--	--	--	PREDICTED: uncharacterized protein LOC105110235 [Populus euphratica]
c39066.graph_c0	31.3971	1.39976	2.22045e-16	-4.45042	down	--	--	Molecular Function: intramolecular lyase activity (GO:0016872);;	--	--	--	Chalcone-flavanone isomerase	Fatty-acid-binding protein 1 GN=FAP1 OS=Arabidopsis thaliana (Mouse-ear cress) PE=1 SV=1	chalcone isomerase [Camellia chekiangoleosa]
c34007.graph_c0	1.44567	5.66039	0.00859984	1.96111	up	--	--	--	K16912|1.06744e-77|pmum:103327116|uncharacterized LOC103327116; K16912 ribosomal biogenesis protein LAS1 (A)	[R]	General function prediction only	--	--	PREDICTED: uncharacterized protein LOC103327116 [Prunus mume]
c33309.graph_c0	2.97511	11.4286	0.00266076	1.94512	up	[Q]	Secondary metabolites biosynthesis, transport and catabolism	Molecular Function: oxidoreductase activity (GO:0016491);; Molecular Function: metal ion binding (GO:0046872);;	--	[Q]	Secondary metabolites biosynthesis, transport and catabolism	Cytochrome P450	Cytochrome P450 71A1 GN=CYP71A1 OS=Persea americana (Avocado) PE=1 SV=2	Cytochrome P450 71A1 [Morus notabilis]
c30928.graph_c0	0.429905	6.26327	5.61457e-08	3.77487	up	[S]	Function unknown	Cellular Component: extracellular region (GO:0005576);;	--	[S]	Function unknown	Cysteine-rich secretory protein family	Pathogenesis-related protein PR-1 (Precursor) GN=PR-1 OS=Medicago truncatula (Barrel medic) PE=2 SV=1	Pathogenesis-related protein PR-1 [Glycine soja]
c38058.graph_c0	8.06301	0.96174	1.35843e-07	-3.03279	down	[L]	Replication, recombination and repair	--	K10756|2.73172e-139|pxb:103951734|replication factor C subunit 3-like; K10756 replication factor C subunit 3/5 (A)	[DL]	--	--	Replication factor C subunit 3 GN=At5g27740 OS=Arabidopsis thaliana (Mouse-ear cress) PE=2 SV=1	PREDICTED: replication factor C subunit 3-like [Pyrus x bretschneideri]
c9461.graph_c0	47.9672	2.34008	6.43929e-15	-4.31336	down	--	--	--	--	--	--	--	O-acyltransferase WSD1 GN=WSD1 OS=Arabidopsis thaliana (Mouse-ear cress) PE=2 SV=1	PREDICTED: O-acyltransferase WSD1-like [Prunus mume]
c32553.graph_c0	0.698289	4.78326	1.85864e-05	2.75147	up	[G]	Carbohydrate transport and metabolism	--	K01183|1.7608e-158|pmum:103341230|cysteine-rich receptor-like protein kinase 19; K01183 chitinase [EC:3.2.1.14] (A)	[G]	Carbohydrate transport and metabolism	Glycosyl hydrolases family 18	--	PREDICTED: cysteine-rich receptor-like protein kinase 5 isoform X1 [Prunus mume]
c22904.graph_c0	0.0630665	2.81769	1.05276e-06	4.8843	up	[P]	Inorganic ion transport and metabolism	Molecular Function: secondary active sulfate transmembrane transporter activity (GO:0008271);; Biological Process: sulfate transport (GO:0008272);; Cellular Component: integral component of membrane (GO:0016021);; Biological Process: transmembrane transport (GO:0055085);;	K17471|0|pmum:103327965|probable sulfate transporter 3.4; K17471 sulfate transporter 3 (A)	[P]	Inorganic ion transport and metabolism	Sulfate transporter family;; STAS domain	Probable sulfate transporter 3.4 GN=SULTR3;4 OS=Arabidopsis thaliana (Mouse-ear cress) PE=2 SV=1	putative sulfate transporter 3.4 [Morus notabilis]
c16042.graph_c0	9.70762	0.263739	1.05382e-12	-5.01035	down	--	--	--	--	--	--	Sieve element occlusion C-terminus	--	PREDICTED: uncharacterized protein LOC103323832 [Prunus mume]
c38055.graph_c1	2.65199	36.4759	4.76286e-14	3.78775	up	--	--	--	--	[R]	General function prediction only	Integrase core domain;; gag-polypeptide of LTR copia-type;; gag-polypeptide of LTR copia-type;; gag-polypeptide of LTR copia-type;; GAG-pre-integrase domain;; zinc-binding in reverse transcriptase;; Reverse transcriptase-like	Endonuclease OS=Nicotiana tabacum (Common tobacco) PE=2 SV=1	hypothetical protein VITISV_042091 [Vitis vinifera]
c19099.graph_c0	0.695483	0	0.00455993	-4.84274	down	--	--	--	--	--	--	--	--	hypothetical protein L484_024737 [Morus notabilis]
c19089.graph_c0	4.85651	0.508691	2.33211e-06	-3.18186	down	--	--	Molecular Function: binding (GO:0005488);;	--	[R]	General function prediction only	Reverse transcriptase (RNA-dependent DNA polymerase)	Endonuclease OS=Nicotiana tabacum (Common tobacco) PE=2 SV=1	hypothetical protein VITISV_041406 [Vitis vinifera]
c38976.graph_c0	2.26561	8.4587	0.00303953	1.90645	up	--	--	Molecular Function: DNA binding (GO:0003677);; Biological Process: DNA recombination (GO:0006310);; Molecular Function: zinc ion binding (GO:0008270);; Biological Process: DNA integration (GO:0015074);; Cellular Component: cytoplasmic membrane-bounded vesicle (GO:0016023);;	--	[R]	General function prediction only	Reverse transcriptase (RNA-dependent DNA polymerase);; Integrase core domain;; GAG-pre-integrase domain;; gag-polypeptide of LTR copia-type;; gag-polypeptide of LTR copia-type;; gag-polypeptide of LTR copia-type	Endonuclease OS=Nicotiana tabacum (Common tobacco) PE=2 SV=1	hypothetical protein VITISV_011340 [Vitis vinifera]
c39588.graph_c0	3.16863	0	9.66919e-06	-5.76936	down	--	--	Molecular Function: structural molecule activity (GO:0005198);; Cellular Component: chloroplast (GO:0009507);;	--	--	--	PAP_fibrillin	Plastid-lipid-associated protein, chloroplastic (Precursor) GN=PAP OS=Citrus unshiu (Satsuma mandarin) PE=2 SV=1	hypothetical protein VITISV_012048 [Vitis vinifera]
c17916.graph_c0	0	2.04917	0.00956537	4.71591	up	[GEPR]	--	Cellular Component: integral component of membrane (GO:0016021);; Molecular Function: transmembrane transporter activity (GO:0022857);; Biological Process: transmembrane transport (GO:0055085);;	--	--	--	Sugar (and other) transporter;; Major Facilitator Superfamily	--	hypothetical protein PHSY_000930 [Pseudozyma hubeiensis SY62]
c18368.graph_c0	0	5.05743	4.61742e-12	7.21985	up	--	--	--	--	--	--	Plant transposase (Ptta/En/Spm family)	--	hypothetical protein L484_015608 [Morus notabilis]
c29342.graph_c0	0	2.68274	2.49975e-09	6.67414	up	--	--	--	--	[T]	Signal transduction mechanisms	Wall-associated receptor kinase C-terminal	Probable receptor-like protein kinase At1g67000 (Precursor) GN=At1g67000 OS=Arabidopsis thaliana (Mouse-ear cress) PE=2 SV=2	hypothetical protein PRUPE_ppa001217mg [Prunus persica]
c22672.graph_c0	7.81925	0	2.48418e-07	-6.18998	down	--	--	--	--	--	--	--	--	unnamed protein product [Vitis vinifera]
c19924.graph_c0	4.64238	0	3.43972e-08	-6.39379	down	[G]	Carbohydrate transport and metabolism	Molecular Function: hydrolase activity, hydrolyzing O-glycosyl compounds (GO:0004553);; Biological Process: carbohydrate metabolic process (GO:0005975);;	K01188|5.0352e-35|mdm:103444437|cyanogenic beta-glucosidase-like; K01188 beta-glucosidase [EC:3.2.1.21] (A)	[G]	Carbohydrate transport and metabolism	Glycosyl hydrolase family 1	Cyanogenic beta-glucosidase (Precursor; Fragment) GN=LI OS=Trifolium repens (Creeping white clover) PE=1 SV=1	PREDICTED: cyanogenic beta-glucosidase-like [Malus domestica]
c31917.graph_c0	0	5.81964	0	8.1795	up	--	--	--	--	--	--	--	--	PREDICTED: uncharacterized protein At2g29880-like [Prunus mume]
c34650.graph_c0	4.05632	0.0656627	1.17044e-08	-5.31615	down	[V]	Defense mechanisms	Molecular Function: calmodulin binding (GO:0005516);; Molecular Function: ATP binding (GO:0005524);; Cellular Component: plasma membrane (GO:0005886);; Biological Process: ATP catabolic process (GO:0006200);; Biological Process: cell adhesion (GO:0007155);; Biological Process: regulation of cell size (GO:0008361);; Cellular Component: plasmodesma (GO:0009506);; Biological Process: response to nem…	K05658|8.5475e-15|tcc:TCM_022244|ATP binding cassette subfamily B1 isoform 1; K05658 ATP-binding cassette, subfamily B (MDR/TAP), member 1 [EC:3.6.3.44] (A)	[Q]	Secondary metabolites biosynthesis, transport and catabolism	--	ABC transporter B family member 1 GN=T1J8.9 OS=Arabidopsis thaliana (Mouse-ear cress) PE=1 SV=1	ATP binding cassette subfamily B1 isoform 1 [Theobroma cacao]
