# Supplementary material for: The Reason for Growth Inhibition of Ulmus pumila ‘Jinye’: Lower Resistance and Abnormal Development of Chloroplasts Slow Down the Accumulation of Energy
Source: Int J Mol Sci. 2019 Aug 29;20(17):4227. doi: 10.3390/ijms20174227 (PMC6747506; doi:10.3390/ijms20174227)
Supplement: Supplementary file 1 [file ijms-20-04227-s001.zip › ijms-559609-supplementary files/S3 Table.xls]

## Sheet: Sheet1
No.	Primer Name	Primer Sequence
1	c27871F	TTTTGATAGAGCGGACAAACCTC
	c27871R	GTACGTCTACCTGTCGGTATTGC
2	c32570F	TCACTTCTAAATTCCGTCCTCAG
	c32570R	CACGGTCGATACTATCCACTCTT
3	c36564F	AATTGGGCACTTGCATAGAGGAC
	c36564R	TCGGAATCGCCTTTCAACTTGTC
4	c34113F	GTGGCGTGAATGTAGATAGGAGA
	c34113R	GTTTAGGTGGTGAACTATGGACT
5	c7215F	TGACCACTTGGCTGACCCTGTTA
	c7215R	TCCCAACCCTCTAGGAGGTGCTT
6	c19841F	TTGATGCCGACGGTTCTGGTGAG
	c19841R	CTTGCATGGCCTCGGTATCTTCC
7	c18912F	CAAACATTCAGGGAAGAACATCA
	c18912R	AACAATCAACGAACCGTAGAGTA
8	c7389F	TGATGAACATGGCATTGATACAAG
	c7389R	GTTCGAGGTCCATAAGAACAGCT
9	c21684F	CATCCACTTCTTTCGTGCTTATT
	c21684R	TCTCACAATCCCAGAGCTTACAC
10	c39181F	CTAAAGGGCATTACACCGAAGGA
	c39181R	GAGAATGGCAAATCTGGAAACCT
11	c7436F	CTCGCATCATTGTAGCAGTAGCC
	c7436R	ACTGGGAGTTTCTTAGGCGTTGT
12	c39536F	GCTGCCTGGAACTACGCCAAACT
	c39536R	TCTGTAATCGCTACTGCGACAAT
13	c33702F	TCCCTTCTTCATCCTCGTACCCA
	c33702R	CACAACGACTACCACCACGACAA
